# Supplementary material for: Gene and Transposable Element Expression Evolution Following Recent and Past Polyploidy Events in Spartina (Poaceae)
Source: Front Genet. 2021 Mar 25;12:589160. doi: 10.3389/fgene.2021.589160 (PMC8027259; doi:10.3389/fgene.2021.589160)
Supplement: Supplementary file 2 [file Data_Sheet_2.xlsx]

## Sheet: Supplementary Table 3
Supplementary Table 3. Composition of the clusters of orthologs studied during the expression analysis
cluster name	window size (nt)	S. alterniflora contigs	S. maritima contigs	S. x townsendii contigs	S. x neyrautii contigs	S. anglica contigs	S. bakeri contigs	S. versicolor contigs	id_AthalianaTAIR10;id_Bdistachyonv3.0;id_Osativav7;id_Phalliiv3.1;id_Sbicolorv3;id_Zmaysv4	gene annotation
cluster_28053_window_1	740	Salt_2_contig3674	Smar_2_contig58152	Stown_2_contig48377	Sney_2_contig60236	Sang_2_contig20924	Sbak_1_contig5419;Sbak_1_contig5420;Sbak_1_contig41821	Sver_1_contig68643;Sver_1_contig68642;Sver_1_contig68644	AT1G05500.1;KQJ95976;LOC_Os08g20544.1;PAN40414;KXG36798;Zm00001d007034_P011	Synaptotagmin-5_[Source:UniProtKB/Swiss-Prot%3BAcc:Q8L706]
cluster_23081_window_1	114	Salt_3_contig9996	Smar_3_contig153127	Stown_3_contig30393	Sney_3_contig207929	Sang_3_contig237122	Sbak_1_contig102396	Sver_1_contig13904	AT1G56170.1;KQJ90692;LOC_Os09g30310.1;PAN13010;EER96945;Zm00001d020874_P001	Nuclear_transcription_factor_Y_subunit_C-2_[Source:UniProtKB/Swiss-Prot%3BAcc:Q8LCG7]
cluster_23082_window_1	350	Salt_3_contig114522	Smar_3_contig114802	Stown_3_contig6581	Sney_3_contig132631	-	Sbak_1_contig60014	Sver_1_contig17298	NA;NA;LOC_Os10g22050.1;PAN47599;NA;Zm00001d030498_P001	-
cluster_23084_window_1	140	-	-	Stown_3_contig43095	Sney_3_contig32236	Sang_3_contig31567	Sbak_1_contig36442	-	AT4G20130.1;PNT70628;LOC_Os05g50980.1;PAN17849;EES18769;Zm00001d009723_P001	Protein_PLASTID_TRANSCRIPTIONALLY_ACTIVE_14_[Source:UniProtKB/Swiss-Prot%3BAcc:Q84JF5]
cluster_23087_window_1	158	-	Smar_3_contig159528	-	-	-	Sbak_1_contig60499	-	AT5G24710.1;KQK08994;LOC_Os01g46510.1;PAN29407;KXG33009;Zm00001d011483_P001	Transducin/WD40_repeat-like_superfamily_protein_[Source:UniProtKB/TrEMBL%3BAcc:F4KIH8]
cluster_23086_window_1	185	Salt_3_contig141856	Smar_3_contig105420	-	Sney_3_contig69222	Sang_3_contig34612	Sbak_1_contig65797	Sver_1_contig48654	AT4G18170.1;KQK08819;LOC_Os01g43650.1;PAN29598;EES01107;Zm00001d044162_P001	WRKY_transcription_factor_[Source:UniProtKB/TrEMBL%3BAcc:A0A178V3M3]
cluster_20264_window_1	254	Salt_3_contig125451	Smar_3_contig100081	Stown_3_contig220029	Sney_3_contig57718	-	Sbak_1_contig100320	Sver_1_contig96017;Sver_1_contig96016	NA;KQK12587;LOC_Os03g59225.1;NA;EER93249;Zm00001d034529_P002	-
cluster_28059_window_1	467	-	-	-	-	-	Sbak_1_contig98645	Sver_1_contig47919	NA;KQK21809;LOC_Os03g21640.2;PAN49806;OQU92647;Zm00001d029051_P001	Expressed_protein%3B__protein
cluster_28058_window_1	275	Salt_3_contig161938	Smar_3_contig47859	-	Sney_3_contig89817	Sang_3_contig178363	Sbak_1_contig103868	Sver_1_contig49628	AT5G56180.2;KQJ85184;LOC_Os04g57210.1;PAN40639;EES11615;Zm00001d001914_P002	Actin-related_protein_8_[Source:UniProtKB/Swiss-Prot%3BAcc:Q9FKT0]
cluster_20260_window_1	161	Salt_3_contig92171	-	-	Sney_3_contig48451	-	-	-	NA;NA;NA;PAN50726;OQU92948;Zm00001d047986_P036	Whole_genome_shotgun_sequence_of_line_PN40024_scaffold_7.assembly12x_(Fragment)
cluster_20262_window_1	247	-	Smar_3_contig70266	Stown_3_contig105092	Sney_3_contig65131	-	-	Sver_1_contig58743;Sver_1_contig90914	NA;NA;LOC_Os04g35290.1;PAN38175;EES12182;Zm00001d025131_P002	OsPDIL5-2__protein_disulfide_isomerase_PDIL5-2,_expressed
cluster_28050_window_1	355	-	Smar_2_contig34194	-	-	Sang_2_contig48150	-	-	AT3G29160.3;KQK22176;LOC_Os03g17980.2;PAN50179;KXG40124;Zm00001d028733_P003	Non-specific_serine/threonine_protein_kinase_[Source:UniProtKB/TrEMBL%3BAcc:A0A178V9G9]
cluster_18762_window_1	593	-	Smar_3_contig70917	Stown_3_contig149469	Sney_3_contig204834	-	-	-	AT3G58040.2;KQJ93104;LOC_Os02g03620.1;PAN03823;EES04443;Zm00001d015123_P003	E3_ubiquitin-protein_ligase_[Source:UniProtKB/TrEMBL%3BAcc:A0A178VHN9]
cluster_23085_window_1	208	Salt_3_contig72051	-	Stown_2_contig21661	Sney_3_contig66546	Sang_3_contig76155	Sbak_1_contig81016	Sver_1_contig59765	AT5G63500.1;KQJ88497;LOC_Os01g01180.1;PVH61885;EES00474;NA	At5g63500_[Source:UniProtKB/TrEMBL%3BAcc:Q9FMV2]
cluster_18760_window_1	504	-	-	-	-	-	Sbak_1_contig100085	Sver_1_contig95596	NA;KQJ83750;LOC_Os04g44980.1;PAN39262;EES11171;Zm00001d025922_P001	short-chain_dehydrogenase/reductase
cluster_18766_window_1	138	-	-	-	Sney_3_contig86672	-	Sbak_1_contig3730;Sbak_1_contig27856	Sver_1_contig82382	NA;KQJ97947;LOC_Os10g42710.7;PVH32311;KXG38822;Zm00001d014423_P017	Probable_inactive_poly_[ADP-ribose]_polymerase_SRO1
cluster_18764_window_1	472	Salt_3_contig156587	Smar_2_contig990	Stown_2_contig38244	Sney_2_contig61987	Sang_2_contig11514	Sbak_1_contig14971	Sver_1_contig4733	AT5G11490.1;KQK08816;LOC_Os01g43630.2;PAN29601;EES01104;Zm00001d044164_P004	Beta-adaptin-like_protein_[Source:UniProtKB/TrEMBL%3BAcc:F4JXV9]
cluster_18765_window_1	584	Salt_2_contig23536	Smar_2_contig56217;Smar_2_contig46536	Stown_2_contig17005	Sney_2_contig12847	Sang_2_contig54763	Sbak_1_contig37836	Sver_1_contig64516	AT3G02580.1;KQK02562;LOC_Os01g04260.1;PAN32105;EES02540;Zm00001d039965_P001	Delta(7)-sterol-C5(6)-desaturase_1_[Source:UniProtKB/Swiss-Prot%3BAcc:Q39208]
cluster_11242_window_1	107	-	Smar_3_contig35506	-	-	-	Sbak_1_contig75880	-	AT5G60410.2;KQJ89611;LOC_Os03g50980.1;PVH38210;KXG22755;Zm00001d044602_P001	DNA-binding_protein_with_MIZ/SP-RING_zinc_finger%2C_PHD-finger_and_SAP_domain_[Source:TAIR%3BAcc:AT5G60410]
cluster_22688_window_1	833	Salt_3_contig90065;Salt_3_contig41484;Salt_3_contig66382	Smar_3_contig160696;Smar_3_contig145946	Stown_3_contig163329;Stown_3_contig129775	Sney_3_contig108300;Sney_3_contig86728	Sang_3_contig30450	Sbak_1_contig17414;Sbak_1_contig23660	Sver_1_contig7550;Sver_1_contig26974	AT1G02850.2;PNT64913;LOC_Os09g33680.2;PAN13320;KXG35990;Zm00001d021119_P008	Beta-glucosidase_11_[Source:UniProtKB/Swiss-Prot%3BAcc:B3H5Q1]
cluster_11243_window_1	1149	Salt_3_contig115847	Smar_3_contig116922	-	Sney_3_contig208534	-	-	-	NA;NA;NA;PVH32284;NA;NA	-
cluster_22684_window_1	274	Salt_3_contig99234	-	-	-	Sang_3_contig196397	-	-	NA;KQK10036;LOC_Os01g56930.1;PAN28187;KXG33497;Zm00001d012633_P001	eukaryotic_aspartyl_protease_domain_containing_protein,_expressed
cluster_22685_window_1	458	Salt_3_contig99561	Smar_3_contig106225	Stown_3_contig22358	Sney_3_contig21870	Sang_3_contig180777	-	-	AT1G80480.1;KQK01191;LOC_Os02g55630.1;PAN08752;KXG31287;Zm00001d018401_P001	At1g80480_[Source:UniProtKB/TrEMBL%3BAcc:Q9M8L6]
cluster_22686_window_1	122	-	-	-	Sney_3_contig154082	Sang_3_contig84126	-	-	NA;NA;NA;PAN30997;KXG24186;Zm00001d049729_P002	evolutionarily_conserved_C-terminal_region_7
cluster_22681_window_1	189	Salt_3_contig49316	Smar_3_contig80942	-	Sney_3_contig109505	Sang_3_contig179015	-	-	AT5G22300.1;KQK00471;LOC_Os02g42350.2;PVH66702;EES05474;Zm00001d051214_P001	Bifunctional_nitrilase/nitrile_hydratase_NIT4_[Source:UniProtKB/Swiss-Prot%3BAcc:P46011]
cluster_23089_window_1	170	-	Smar_3_contig127414	-	Sney_3_contig84968	Sang_3_contig66318	Sbak_1_contig10412	-	NA;KQK13750;LOC_Os03g48060.1;PAN45646;EER93656;Zm00001d013532_P001	class_I_glutamine_amidotransferase
cluster_25192_window_1	596	Salt_3_contig10583;Salt_2_contig23699	Smar_3_contig89542;Smar_2_contig2902	Stown_2_contig8903;Stown_2_contig12304;Stown_3_contig144547	Sney_2_contig25523;Sney_3_contig102835	Sang_3_contig228700	Sbak_1_contig56965;Sbak_1_contig56966	Sver_1_contig53557;Sver_1_contig12884	AT5G15810.1;KQK22353;LOC_Os03g57280.1;PAN50375;EER95105;Zm00001d028597_P006	Probable_tRNA_(guanine(26)-N(2))-dimethyltransferase_1_[Source:UniProtKB/Swiss-Prot%3BAcc:Q9LFU5]
cluster_11247_window_1	1450	Salt_3_contig129382	Smar_3_contig29574	Stown_3_contig33411	Sney_3_contig176414	Sang_3_contig109101	-	-	AT4G02750.1;PNT64402;LOC_Os09g15800.1;PAN29906;KXG35437;Zm00001d020103_P002	Pentatricopeptide_repeat-containing_protein_At4g02750_[Source:UniProtKB/Swiss-Prot%3BAcc:Q9SY02]
cluster_20198_window_1	287	-	Smar_3_contig86432	-	-	-	Sbak_1_contig29528	Sver_1_contig36147	NA;NA;LOC_Os01g68930.1;PAN26845;EES04108;Zm00001d042357_P002	Protein_XRI1
cluster_20199_window_2	209	Salt_3_contig25141;Salt_3_contig21715	Smar_2_contig15311;Smar_3_contig133200	Stown_3_contig3278	Sney_2_contig52292;Sney_3_contig188415	Sang_2_contig43380;Sang_3_contig27679;Sang_3_contig48927	Sbak_1_contig102880	Sver_1_contig17208	AT1G01230.1;KQK00736;LOC_Os02g45180.1;PAN07557;EES05737;Zm00001d017574_P001	ORMDL_family_protein_[Source:UniProtKB/TrEMBL%3BAcc:Q9C5I0]
cluster_25197_window_2	104	-	Smar_3_contig74789;Smar_2_contig13640	Stown_3_contig10873;Stown_2_contig34553	Sney_3_contig181279	Sang_3_contig180967	-	Sver_1_contig76056	NA;PNT63215;LOC_Os07g13140.1;PVH36725;OQU88913;Zm00001d053698_P004	-
cluster_20192_window_1	430	Salt_3_contig161764	Smar_3_contig63954	Stown_3_contig132375	Sney_3_contig61794	Sang_3_contig145277	Sbak_1_contig92276	Sver_1_contig91825	NA;KQK13995;LOC_Os12g42170.1;PAN45965;EER91173;Zm00001d033227_P001	-
cluster_52920_window_1	120	-	Smar_3_contig104196	Stown_3_contig87731	Sney_3_contig120591	-	-	-	NA;PNT64064;LOC_Os11g07850.1;PAN16228;EES16741;Zm00001d041854_P002	Protein-tyrosine_phosphatase_domain_containing_protein,_expressed
cluster_20191_window_1	318	-	-	-	-	-	Sbak_1_contig1810	Sver_1_contig75909	NA;PNT64817;LOC_Os09g30474.1;PAN13043;EER99078;Zm00001d020901_P001	Putative_BPI/LBP_family_protein_
cluster_52926_window_1	193	Salt_2_contig7436	Smar_2_contig20356	Stown_2_contig6674	Sney_2_contig53568	Sang_2_contig16201	Sbak_1_contig6857	Sver_1_contig37907;Sver_1_contig37908	AT4G24990.1;KQJ82313;LOC_Os04g32270.1;PAN37844;EES12040;Zm00001d025252_P001	Membrane-anchored_ubiquitin-fold_protein_[Source:UniProtKB/TrEMBL%3BAcc:A0A178V221]
cluster_52927_window_1	392	-	Smar_2_contig29762	-	-	Sang_2_contig5407	-	-	AT5G11170.2;KQK08271;LOC_Os01g36920.2;PAN17742;KXG22711;Zm00001d009761_P009	DEAD-box_ATP-dependent_RNA_helicase_56_[Source:UniProtKB/Swiss-Prot%3BAcc:Q9LFN6]
cluster_52925_window_11	215	Salt_3_contig46266;Salt_3_contig72085;Salt_3_contig100409	Smar_2_contig51536;Smar_2_contig52150	Stown_2_contig27791;Stown_2_contig39081	Sney_3_contig43351;Sney_2_contig46548;Sney_3_contig182049	Sang_3_contig91624	Sbak_1_contig45250;Sbak_1_contig38399	Sver_1_contig83616;Sver_1_contig88062	NA;KQK00735;LOC_Os02g45170.1;PVH66778;EES07467;Zm00001d017573_P005	helix-loop-helix_DNA-binding_protein
cluster_24688_window_1	286	Salt_3_contig55653	Smar_3_contig139324	-	Sney_3_contig119664	Sang_3_contig185924	-	Sver_1_contig48357	AT4G39952.1;NA;LOC_Os04g38980.1;PAN38562;EES12305;Zm00001d025625_P001	Pentatricopeptide_repeat-containing_protein_At4g39952%2C_mitochondrial_[Source:UniProtKB/Swiss-Prot%3BAcc:Q3E9N1]
cluster_24689_window_1	261	Salt_3_contig162854	-	-	-	Sang_3_contig57379	-	Sver_1_contig17316	NA;KQK13625;LOC_Os03g50450.1;PAN45405;EER90996;Zm00001d013430_P001	Atypical_receptor-like_kinase_MARK__
cluster_24681_window_1	406	Salt_2_contig19516	-	-	-	Sang_2_contig51699	-	-	AT4G18710.2;KQK03239;LOC_Os01g10840.1;PAN32830;EES00093;Zm00001d039407_P003	Shaggy-related_protein_kinase_eta_[Source:UniProtKB/Swiss-Prot%3BAcc:Q39011]
cluster_24686_window_1	369	-	-	-	-	-	Sbak_1_contig3953	Sver_1_contig64662	NA;NA;NA;PAN44000;EER90512;Zm00001d034849_P001	SAM_domain_family_protein__
cluster_24687_window_1	197	Salt_3_contig86622	-	-	Sney_3_contig105755	Sang_3_contig110508	Sbak_1_contig91103	-	AT1G11650.1;KQJ95099;LOC_Os04g53440.2;PAN33943;KXG24645;Zm00001d049416_P002	RBP45B_[Source:UniProtKB/TrEMBL%3BAcc:A0A178WLD6]
cluster_24684_window_1	363	Salt_2_contig30580	-	-	Sney_2_contig45363	Sang_2_contig36852	-	-	NA;NA;LOC_Os07g42160.1;PAN14787;OQU90244;Zm00001d022122_P001	HD_domain_containing_protein
cluster_24685_window_2	806	Salt_2_contig6488;Salt_2_contig39816	Smar_2_contig55521	Stown_2_contig55293	Sney_2_contig46692	Sang_2_contig35832;Sang_2_contig53582	Sbak_1_contig49430	Sver_1_contig75300;Sver_1_contig78596	AT3G43240.1;KQJ98525;LOC_Os09g26390.2;PAN12573;KXG35687;Zm00001d005794_P009	AT-rich_interactive_domain-containing_protein_4_[Source:UniProtKB/Swiss-Prot%3BAcc:Q6NQ79]
cluster_39280_window_1	210	Salt_2_contig25681	Smar_3_contig32606	Stown_2_contig42585	Sney_3_contig125544;Sney_3_contig734	Sang_2_contig30686;Sang_3_contig85083	Sbak_1_contig62573;Sbak_1_contig25944;Sbak_1_contig25945	-	AT5G56850.3;PNT70614;LOC_Os05g14270.1;PAN17762;KXG22682;Zm00001d009745_P031	unknown_protein%3B_EXPRESSED_IN:_21_plant_structures%3B_EXPRESSED_DURING:_13_growth_stages%3B_Has_35333_Blast_hits_to_34131_proteins_in_2444_species:_Archae_-_798%3B_Bacteria_-_22429%3B_Metazoa_-_974%3B_Fungi_-_991%3B_Plants_-_531%3B_Viruses_-_0%3B_Other_Eukaryotes_-_/.../(source:_NCBI_BLink)._[Source:TAIR%3BAcc:AT5G56850]
cluster_35502_window_1	162	Salt_3_contig170	Smar_3_contig81494	Stown_2_contig2305;Stown_2_contig35450	Sney_2_contig21274;Sney_3_contig69796	Sang_2_contig38894;Sang_3_contig234513	Sbak_1_contig15359	Sver_1_contig25912	AT5G67470.1;KQK23039;LOC_Os10g20710.1;PVH32169;KXG38231;Zm00001d013926_P001	Formin-like_protein_6_[Source:UniProtKB/Swiss-Prot%3BAcc:Q9FJX6]
cluster_35500_window_1	1122	Salt_2_contig27387;Salt_3_contig112785	Smar_2_contig57981	Stown_2_contig39457	Sney_2_contig50505	Sang_2_contig48575	Sbak_1_contig41757	Sver_1_contig86609;Sver_1_contig29545;Sver_1_contig84569	AT2G28100.1;KQJ84026;LOC_Os04g47280.1;PAN39562;EES12650;Zm00001d002682_P002	Alpha-L-fucosidase_1_[Source:UniProtKB/Swiss-Prot%3BAcc:Q8GW72]
cluster_39284_window_2	245	Salt_3_contig92485	Smar_2_contig57861	Stown_2_contig4425	Sney_2_contig36096	Sang_2_contig56209;Sang_2_contig6917	Sbak_1_contig47117	Sver_1_contig20307	AT4G08170.3;KQK13439;LOC_Os03g51610.1;PAN45263;EER93532;Zm00001d033853_P002	Inositol-tetrakisphosphate_1-kinase_3_[Source:UniProtKB/Swiss-Prot%3BAcc:Q9SUG3]
cluster_39285_window_1	168	Salt_2_contig18927;Salt_3_contig159997	Smar_2_contig29616;Smar_3_contig160683	Stown_3_contig161179	Sney_3_contig136850;Sney_2_contig36377	Sang_3_contig86955	Sbak_1_contig48324	Sver_1_contig60702	NA;NA;LOC_Os07g48244.1;PAN14575;EER99916;Zm00001d022438_P001	ubiquinol-cytochrome_c_reductase_complex_6.7_kDa_protein
cluster_39287_window_4	436	Salt_3_contig122891	Smar_2_contig57786	Stown_3_contig23611	Sney_3_contig30891	Sang_3_contig39311	Sbak_1_contig100731	Sver_1_contig54383	AT2G01440.1;KQK00983;LOC_Os02g48100.1;PAN07861;KXG30898;Zm00001d017808_P001	ATP-dependent_DNA_helicase_homolog_RECG%2C_chloroplastic_[Source:UniProtKB/Swiss-Prot%3BAcc:F4INA9]
cluster_39288_window_1	207	-	-	-	-	-	Sbak_1_contig45849	Sver_1_contig76833	AT5G16280.2;KQK12849;LOC_Os03g57300.1;PAN44661;EER93337;Zm00001d034364_P001	Tetratricopeptide_repeat_(TPR)-like_superfamily_protein_[Source:TAIR%3BAcc:AT5G16280]
cluster_39289_window_1	198	Salt_2_contig13156	Smar_2_contig51404	Stown_2_contig18920	Sney_2_contig1823	Sang_2_contig16748	Sbak_1_contig86096	Sver_1_contig17124	AT4G11000.1;KQK18555;LOC_Os06g19370.2;PAN24430;OQU76269;Zm00001d037389_P001	Ankyrin_repeat_family_protein_[Source:TAIR%3BAcc:AT4G11000]
cluster_35509_window_1	291	Salt_3_contig114532	Smar_3_contig24003	Stown_3_contig166074	Sney_3_contig61946	Sang_3_contig152714	Sbak_1_contig104484	Sver_1_contig80211;Sver_1_contig80214	AT1G50460.2;KQK11475;LOC_Os01g71320.1;PAN26595;OQU88184;Zm00001d011889_P001	Hexokinase-3_[Source:UniProtKB/Swiss-Prot%3BAcc:Q9LPS1]
cluster_35508_window_1	198	Salt_2_contig6465	Smar_2_contig11077	Stown_2_contig5411	Sney_2_contig20744	Sang_2_contig7566	Sbak_1_contig26205	Sver_1_contig81023	AT4G01150.1;KQK01795;LOC_Os02g52260.1;PVH67001;KXG31147;Zm00001d018130_P001	Protein_CURVATURE_THYLAKOID_1A%2C_chloroplastic_[Source:UniProtKB/Swiss-Prot%3BAcc:O04616]
cluster_8801_window_1	99	Salt_3_contig60140	Smar_3_contig88100	Stown_3_contig178809	Sney_3_contig55544	Sang_3_contig94639	-	-	AT5G63920.1;PNT78130;LOC_Os03g06900.1;PVH33203;KXG40117;Zm00001d027801_P003	DNA_topoisomerase_3-alpha_[Source:UniProtKB/Swiss-Prot%3BAcc:Q9LVP1]
cluster_8800_window_1	117	-	Smar_2_contig39994	-	Sney_3_contig4367	-	-	-	AT5G10360.2;KQK15221;LOC_Os07g42950.1;PAN21032;EES15988;Zm00001d022180_P010	40S_ribosomal_protein_S6_[Source:UniProtKB/TrEMBL%3BAcc:A0A178USM6]
cluster_8803_window_1	472	Salt_2_contig41923	Smar_2_contig12262	Stown_2_contig56038	Sney_2_contig62528	Sang_2_contig47704	Sbak_1_contig44246;Sbak_1_contig9675	Sver_1_contig25512;Sver_1_contig58377	AT2G31140.1;KQJ81701;LOC_Os04g01240.1;PAN36837;NA;Zm00001d004551_P011	At2g31140_[Source:UniProtKB/TrEMBL%3BAcc:Q84VZ6]
cluster_8802_window_1	221	Salt_2_contig43234	Smar_2_contig58773	-	Sney_2_contig54538	-	Sbak_1_contig7782	-	AT5G28740.1;KQK14943;LOC_Os07g44970.1;PAN15143;EER99801;Zm00001d022335_P005	Tetratricopeptide_repeat_(TPR)-like_superfamily_protein_[Source:UniProtKB/TrEMBL%3BAcc:Q9LKU3]
cluster_8805_window_1	758	Salt_2_contig41127	Smar_2_contig56252	-	Sney_2_contig13451	-	Sbak_1_contig19587	Sver_1_contig54315	AT4G31750.1;KQJ93321;LOC_Os02g05630.4;PAN04021;EES04525;Zm00001d015279_P006	WIN2_[Source:UniProtKB/TrEMBL%3BAcc:A0A178UT68]
cluster_8804_window_1	217	Salt_3_contig152763	Smar_2_contig49983	-	-	Sang_3_contig213182	-	Sver_1_contig60506;Sver_1_contig23418;Sver_1_contig14729	AT3G50950.1;KQJ81396;LOC_Os03g63200.1;PVH63539;OQU79149;Zm00001d038548_P001	Disease_resistance_RPP13-like_protein_4_[Source:UniProtKB/Swiss-Prot%3BAcc:Q38834]
cluster_8807_window_1	196	Salt_3_contig71900	Smar_2_contig6555	Stown_2_contig2468	Sney_2_contig35464	Sang_2_contig48115	Sbak_1_contig51969	-	AT5G20960.1;KQK20761;LOC_Os07g18154.2;PAN09582;EER98027;Zm00001d018869_P001	Indole-3-acetaldehyde_oxidase_[Source:UniProtKB/Swiss-Prot%3BAcc:Q7G193]
cluster_8806_window_1	273	Salt_3_contig25539	Smar_3_contig40764	Stown_3_contig166577	Sney_3_contig207749;Sney_3_contig207417	Sang_3_contig214867	Sbak_1_contig60186	Sver_1_contig13232	NA;NA;NA;PAN26412;EES02099;Zm00001d042027_P001	-
cluster_12184_window_1	444	Salt_3_contig91830	Smar_3_contig146930	Stown_3_contig228160	Sney_3_contig139843	Sang_3_contig246739	Sbak_1_contig38369	Sver_1_contig67147	AT2G27920.1;KQK21411;LOC_Os03g27590.1;PAN49321;OQU92467;Zm00001d029410_P001	Serine_carboxypeptidase-like_51_[Source:UniProtKB/Swiss-Prot%3BAcc:Q67Y83]
cluster_12186_window_1	358	-	Smar_3_contig133291	-	Sney_3_contig3216	Sang_3_contig161315	-	Sver_1_contig45604;Sver_1_contig85602;Sver_1_contig61091	AT2G30320.1;KQK21779;LOC_Os03g21980.1;PVH32730;EER94890;Zm00001d029077_P002	Putative_tRNA_pseudouridine_synthase_[Source:UniProtKB/Swiss-Prot%3BAcc:O22928]
cluster_12187_window_1	388	Salt_3_contig151053	Smar_2_contig35638	-	Sney_3_contig80755	Sang_3_contig170106	-	Sver_1_contig37911;Sver_1_contig37028	AT2G30950.1;KQK17068;LOC_Os06g45820.4;PAN22878;KXG20578;Zm00001d046971_P001	FtsH_extracellular_protease_family_[Source:TAIR%3BAcc:AT2G30950]
cluster_12181_window_1	88	-	-	-	-	-	Sbak_1_contig47433	Sver_1_contig44468	NA;NA;NA;NA;NA;Zm00001d049706_P037	KH_domain-containing_protein
cluster_12182_window_2	208	Salt_2_contig21750;Salt_3_contig44422	Smar_2_contig19228	-	Sney_2_contig13494;Sney_3_contig193911	Sang_2_contig48114	Sbak_1_contig92317;Sbak_1_contig92316	Sver_1_contig12291	AT4G08240.1;KQJ99975;LOC_Os02g35890.1;PAN06597;OQU85174;Zm00001d016892_P001	At4g08240_[Source:UniProtKB/TrEMBL%3BAcc:Q9SUF6]
cluster_12183_window_1	141	-	-	Stown_3_contig190490	-	Sang_3_contig109177	-	Sver_1_contig37999	AT5G19400.2;KQJ96008;LOC_Os08g21350.3;PAN11656;KXG35213;Zm00001d005502_P007	Protein_SMG7_[Source:UniProtKB/Swiss-Prot%3BAcc:A9QM73]
cluster_17473_window_1	309	-	Smar_2_contig50774	Stown_2_contig47895	Sney_2_contig30866	-	-	Sver_1_contig36127;Sver_1_contig36129	NA;KQJ90520;LOC_Os09g28510.1;PAN12769;EER96861;Zm00001d005895_P001	EF_hand_family_protein
cluster_17472_window_1	115	-	-	-	Sney_3_contig79479	Sang_2_contig29115	-	-	AT3G51620.3;KQJ92508;LOC_Os11g02320.2;PVH33469;EES09127;Zm00001d052344_P003	PAP/OAS1_substrate-binding_domain_superfamily_[Source:UniProtKB/TrEMBL%3BAcc:F4J4G2]
cluster_18763_window_1	145	Salt_3_contig158892	-	-	-	-	-	Sver_1_contig90338	NA;KQJ96307;LOC_Os08g25570.1;PAN35014;EES13744;Zm00001d050139_P001	histone_deacetylase
cluster_16607_window_1	80	Salt_3_contig153046	-	Stown_3_contig190341	Sney_3_contig85436;Sney_3_contig207332	Sang_3_contig149090;Sang_3_contig42330	-	-	AT5G60920.1;PNT77242;LOC_Os03g54750.1;PAN44966;EER90859;Zm00001d013256_P001	Protein_COBRA_[Source:UniProtKB/Swiss-Prot%3BAcc:Q94KT8]
cluster_16606_window_1	181	-	-	-	-	Sang_2_contig45738	-	Sver_1_contig61017	AT1G15970.2;KQJ98761;LOC_Os08g38170.3;PAN35926;EES15471;Zm00001d031275_P001	At1g15970_[Source:UniProtKB/TrEMBL%3BAcc:Q9S9N7]
cluster_16605_window_4	416	Salt_3_contig101211	Smar_3_contig82189	Stown_3_contig152946	Sney_3_contig153805	Sang_3_contig198782	Sbak_1_contig59347	Sver_1_contig74023	AT2G19930.1;KQK03177;LOC_Os01g10140.2;PAN37069;EES00122;Zm00001d004416_P003	RNA-dependent_RNA_polymerase_family_protein_[Source:TAIR%3BAcc:AT2G19930]
cluster_16604_window_1	432	Salt_3_contig85714	Smar_2_contig15126;Smar_3_contig149555	Stown_3_contig39839;Stown_3_contig143059	Sney_3_contig118352	Sang_3_contig214769	Sbak_1_contig24911	Sver_1_contig8094	AT5G08110.2;KQK15322;LOC_Os07g41564.1;PAN14734;OQU90226;Zm00001d022097_P006	nucleic_acid_binding%3BATP-dependent_helicases%3BATP_binding%3Bhelicases%3BATP-dependent_helicases_[Source:TAIR%3BAcc:AT5G08110]
cluster_16602_window_2	50	Salt_3_contig120756	Smar_3_contig87836	Stown_3_contig49370	Sney_3_contig158807	Sang_3_contig28657	Sbak_1_contig27314;Sbak_1_contig92646	Sver_1_contig40961	AT4G31980.1;KQJ96276;LOC_Os08g26850.1;PAN35057;EES13759;Zm00001d049330_P001	PPPDE_thiol_peptidase_family_protein_[Source:UniProtKB/TrEMBL%3BAcc:O49393]
cluster_16601_window_1	106	Salt_2_contig13099	Smar_3_contig153337	Stown_2_contig57149	Sney_2_contig63586	Sang_2_contig28191	-	-	NA;NA;NA;PVH31330;NA;NA	-
cluster_16600_window_1	202	-	-	Stown_2_contig40706	-	Sang_2_contig40794	-	-	AT5G44790.1;KQJ93558;LOC_Os02g07630.1;PAN04257;EES06348;Zm00001d053783_P002	Copper-transporting_ATPase_RAN1_[Source:UniProtKB/Swiss-Prot%3BAcc:Q9S7J8]
cluster_16608_window_1	152	Salt_3_contig99109	-	Stown_2_contig6392	Sney_2_contig45023	Sang_2_contig41371	-	-	AT5G28780.1;KQJ88475;LOC_Os01g12340.1;PVH63016;EER98662;Zm00001d022468_P006	ATP-dependent_DNA_helicase_[Source:UniProtKB/TrEMBL%3BAcc:F4KA12]
cluster_23559_window_1	431	-	Smar_3_contig6451	-	-	Sang_3_contig221169	-	-	AT5G22250.1;PNT76674;LOC_Os06g04670.1;PAN25911;EER87806;Zm00001d018378_P001	Probable_CCR4-associated_factor_1_homolog_11_[Source:UniProtKB/Swiss-Prot%3BAcc:Q9FMS6]
cluster_23557_window_2	164	-	Smar_3_contig121560	Stown_3_contig99627	Sney_3_contig2212	Sang_3_contig178011	-	-	NA;KQK10254;LOC_Os12g33300.1;PAN11726;OQU77208;Zm00001d035717_P001	WAT1-related_protein_
cluster_23556_window_1	400	Salt_2_contig17808;Salt_2_contig20471	Smar_3_contig65894;Smar_2_contig13495	Stown_2_contig187;Stown_2_contig7127	Sney_2_contig7977;Sney_3_contig205923	Sang_3_contig245920;Sang_2_contig4581	Sbak_1_contig24999;Sbak_1_contig42736	Sver_1_contig7800;Sver_1_contig7797	AT3G47550.1;KQJ87921;LOC_Os11g38800.2;PAN43263;KXG28858;Zm00001d048908_P002	RING/FYVE/PHD_zinc_finger_superfamily_protein_[Source:UniProtKB/TrEMBL%3BAcc:Q9SN83]
cluster_23555_window_1	2009	Salt_2_contig1713	Smar_2_contig55169	Stown_3_contig97700;Stown_3_contig230622	Sney_2_contig60640;Sney_3_contig64765	Sang_2_contig8724	Sbak_1_contig105470;Sbak_1_contig74045;Sbak_1_contig24941	Sver_1_contig60685;Sver_1_contig60684	AT4G38200.1;KQJ93806;LOC_Os03g14260.1;PAN04484;KXG29692;Zm00001d053688_P006	Brefeldin_A-inhibited_guanine_nucleotide-exchange_protein_1_[Source:UniProtKB/Swiss-Prot%3BAcc:F4JSZ5]
cluster_23553_window_1	148	Salt_3_contig164336	Smar_2_contig10336	Stown_2_contig4186	Sney_2_contig47525;Sney_3_contig152765	Sang_2_contig46386	Sbak_1_contig4040	Sver_1_contig52504	AT5G46570.1;KQJ97886;LOC_Os10g42110.1;PAN48350;OQU92104;Zm00001d047053_P002	Serine/threonine-protein_kinase_BSK2_[Source:UniProtKB/Swiss-Prot%3BAcc:Q9LS26]
cluster_23552_window_2	916	Salt_3_contig87072;Salt_2_contig40377	Smar_2_contig56295	Stown_2_contig2521	Sney_2_contig62405;Sney_2_contig16931	Sang_3_contig35539;Sang_2_contig24109	Sbak_1_contig62395	Sver_1_contig51534;Sver_1_contig78838	AT2G39810.2;KQK13330;LOC_Os03g52700.1;PAN45142;KXG37618;Zm00001d013318_P010	HOS1_[Source:UniProtKB/TrEMBL%3BAcc:A0A178W236]
cluster_23551_window_1	141	Salt_3_contig123101	Smar_3_contig90876	Stown_3_contig192918;Stown_3_contig92720	Sney_3_contig115744	Sang_3_contig149168;Sang_3_contig89234;Sang_3_contig12318	Sbak_1_contig30785	Sver_1_contig75018	AT4G20520.1;NA;LOC_Os07g30190.1;PVH36725;OQU88913;Zm00001d053698_P004	RNA_binding_/_RNA-directed_DNA_polymerase_[Source:UniProtKB/TrEMBL%3BAcc:Q9SUM7]
cluster_23550_window_1	2225	Salt_3_contig162124	-	Stown_3_contig228701	-	-	-	-	AT1G24030.2;PNT65324;LOC_Os10g02360.1;PAN43063;EES08678;Zm00001d007474_P001	Probable_serine/threonine-protein_kinase_PBL28_[Source:UniProtKB/Swiss-Prot%3BAcc:Q84M95]
cluster_29018_window_1	373	Salt_3_contig773	-	Stown_3_contig76678	Sney_3_contig38329	-	-	-	NA;NA;NA;PVH39237;NA;NA	-
cluster_29019_window_1	593	Salt_2_contig5352	Smar_2_contig36494	Stown_2_contig47445	Sney_2_contig46007	Sang_2_contig29264	Sbak_1_contig40863	Sver_1_contig94317	AT2G44420.3;KQK17658;LOC_Os06g41390.2;PAN23279;OQU76714;Zm00001d036795_P001	protein_N-terminal_asparagine_amidohydrolase_family_protein_[Source:TAIR%3BAcc:AT2G44420]
cluster_24029_window_1	351	Salt_3_contig115822	-	Stown_2_contig9876	Sney_3_contig135646	Sang_3_contig108232	Sbak_1_contig48677	-	AT5G35400.1;KQK16980;LOC_Os06g45250.1;PAN22930;OQU76827;Zm00001d036657_P004	tRNA_pseudouridine_synthase_[Source:UniProtKB/TrEMBL%3BAcc:F4JZU2]
cluster_24026_window_1	275	Salt_2_contig10684	Smar_2_contig58287	Stown_2_contig14242	Sney_2_contig3923	Sang_2_contig35484	Sbak_1_contig67108	Sver_1_contig73901	AT5G19460.1;KQJ89816;LOC_Os09g15340.1;PVH64279;KXG35412;Zm00001d020086_P001	Nudix_hydrolase_20%2C_chloroplastic_[Source:UniProtKB/Swiss-Prot%3BAcc:Q8VXZ0]
cluster_24024_window_1	243	Salt_3_contig35167	Smar_3_contig121478	Stown_2_contig36853;Stown_2_contig59093	Sney_2_contig44821	Sang_3_contig248183	Sbak_1_contig56175;Sbak_1_contig79645	-	AT3G46530.1;KQJ93329;LOC_Os12g13550.1;PVH63251;KXG24189;Zm00001d052483_P001	Disease_resistance_protein_RPP13_[Source:UniProtKB/Swiss-Prot%3BAcc:Q9M667]
cluster_24025_window_2	616	Salt_2_contig42471	Smar_3_contig40964;Smar_2_contig8888;Smar_2_contig36786	Stown_2_contig51738	Sney_2_contig40580	Sang_2_contig57341	Sbak_1_contig71777	Sver_1_contig6688;Sver_1_contig6689;Sver_1_contig6687	AT5G05460.1;KQK14064;LOC_Os05g27960.1;PVH62566;KXG21745;Zm00001d010050_P002	Cytosolic_endo-beta-N-acetylglucosaminidase_1_[Source:UniProtKB/Swiss-Prot%3BAcc:F4JZC2]
cluster_29014_window_1	216	-	-	Stown_2_contig19013	-	Sang_3_contig236502	-	-	AT2G03390.2;KQK09891;LOC_Os01g55880.1;PAN28362;KXG33439;Zm00001d012673_P006	Clp_protease_adapter_protein_ClpF%2C_chloroplastic_[Source:UniProtKB/Swiss-Prot%3BAcc:Q67Y99]
cluster_24020_window_1	187	Salt_3_contig101619	Smar_3_contig73750	Stown_3_contig153336	Sney_2_contig23210;Sney_2_contig7673	Sang_3_contig125971	Sbak_1_contig51991	Sver_1_contig8470	AT2G41830.2;PNT69531;LOC_Os02g53990.1;PVH67067;KXG32034;Zm00001d040051_P082	Uncharacterized_protein_[Source:TAIR%3BAcc:AT2G41830]
cluster_39866_window_2	200	Salt_3_contig120139;Salt_3_contig109474	Smar_3_contig104149;Smar_3_contig84090	Stown_3_contig21397	Sney_3_contig94517;Sney_3_contig174930	Sang_3_contig14691	Sbak_1_contig83138	Sver_1_contig25920;Sver_1_contig25919	AT1G16840.3;KQJ84449;LOC_Os04g51770.1;PVH35798;EES12815;Zm00001d002387_P003	At1g16840/F17F16.27_[Source:UniProtKB/TrEMBL%3BAcc:Q8W589]
cluster_39867_window_3	967	Salt_3_contig105532	Smar_3_contig133884	Stown_3_contig74368	Sney_3_contig69518	Sang_3_contig6488	Sbak_1_contig43012	Sver_1_contig68795	AT1G74850.1;KQK12393;LOC_Os03g60910.1;PAN44243;OQU90703;Zm00001d022599_P001	PTAC2_[Source:UniProtKB/TrEMBL%3BAcc:A0A178WNJ2]
cluster_39860_window_1	275	-	-	Stown_3_contig153168	-	-	-	Sver_1_contig53309	AT3G44720.1;KQJ97527;LOC_Os10g37980.1;PAN48840;OQU92273;Zm00001d048561_P001	Arogenate_dehydratase_4%2C_chloroplastic_[Source:UniProtKB/Swiss-Prot%3BAcc:O22241]
cluster_39861_window_1	72	Salt_3_contig93125	-	Stown_3_contig174595	-	-	-	Sver_1_contig71803	AT3G49710.1;KQK00135;LOC_Os09g07780.1;PAN06789;KXG30534;Zm00001d050938_P001	Pentatricopeptide_repeat-containing_protein_At3g49710_[Source:UniProtKB/Swiss-Prot%3BAcc:Q9M2Y7]
cluster_39862_window_1	657	Salt_3_contig27278	Smar_3_contig153398	-	Sney_3_contig135031	Sang_3_contig8565	Sbak_1_contig90006	Sver_1_contig43719	NA;KQK03913;LOC_Os01g16980.1;PAN31311;KXG32262;Zm00001d040450_P001	uncharacterized_protein_[Source:UniProtKB/TrEMBL%3BAcc:B6SX29]
cluster_39868_window_1	184	-	-	-	Sney_2_contig59512	Sang_2_contig57015	Sbak_1_contig104384	Sver_1_contig75544	NA;NA;NA;PAN23679;KXG20201;Zm00001d036971_P042	ATP/GTP-binding_protein_family
cluster_39892_window_1	214	Salt_3_contig52456	-	Stown_3_contig179044	Sney_3_contig3511	Sang_3_contig77249	-	-	AT5G66980.1;KQJ89209;LOC_Os06g42630.1;PVH35105;KXG20417;Zm00001d004358_P001	Putative_B3_domain-containing_protein_At5g66980_[Source:UniProtKB/Swiss-Prot%3BAcc:Q9FGD2]
cluster_6799_window_1	9	-	Smar_3_contig34408	Stown_3_contig227411	Sney_3_contig108320	Sang_3_contig98794	Sbak_1_contig67451	Sver_1_contig17051	AT3G01290.1;KQJ89947;LOC_Os01g40580.1;PAN29986;EES03186;Zm00001d044323_P001	HIR2_[Source:UniProtKB/TrEMBL%3BAcc:A0A178V7M0]
cluster_38194_window_1	211	Salt_3_contig128345	-	-	-	-	Sbak_1_contig97217	Sver_1_contig4472	AT4G35800.1;KQJ95346;LOC_Os05g05860.1;PAN33683;EES13372;Zm00001d024583_P006	DNA-directed_RNA_polymerase_subunit_[Source:UniProtKB/TrEMBL%3BAcc:A0A178UYS0]
cluster_46003_window_1	234	-	Smar_3_contig153312	-	-	Sang_3_contig137367	-	-	NA;NA;LOC_Os10g13960.1;NA;NA;NA	-
cluster_38193_window_1	357	-	-	-	-	Sang_2_contig6089	Sbak_1_contig34065	-	NA;NA;NA;PAN28442;EES03641;Zm00001d012707_P006	Bifunctional_riboflavin_kinase/FMN_phosphatase
cluster_38983_window_2	711	Salt_2_contig41769	Smar_2_contig57881	Stown_2_contig42435	Sney_2_contig2009	Sang_2_contig52019	Sbak_1_contig30101;Sbak_1_contig104055	Sver_1_contig27484	AT2G34260.2;KQK05244;LOC_Os07g46620.1;PAN18460;KXG22009;Zm00001d010262_P001	WD_repeat-containing_protein_55_[Source:UniProtKB/Swiss-Prot%3BAcc:O80775]
cluster_59018_window_1	189	-	Smar_3_contig11681	-	-	Sang_3_contig159265	-	-	NA;KQJ85369;LOC_Os04g58860.1;PAN40833;EES13132;Zm00001d026664_P001	NDR1/HIN1-like_1
cluster_59016_window_1	380	-	Smar_2_contig36659	-	-	Sang_2_contig40907	-	-	NA;KQK15494;LOC_Os07g39630.1;PAN14676;OQU90170;Zm00001d021954_P007	calcium-binding_protein
cluster_59015_window_1	132	Salt_2_contig29246	Smar_3_contig91026	Stown_2_contig31531	-	Sang_3_contig215258;Sang_3_contig50025	-	-	NA;KQK04198;LOC_Os01g22500.1;PAN30982;EES02887;Zm00001d040717_P006	craniofacial_development_protein_1
cluster_59014_window_3	754	Salt_2_contig4939	Smar_2_contig36493	Stown_2_contig55172	Sney_2_contig61407;Sney_2_contig28626	Sang_2_contig54867	Sbak_1_contig100193	Sver_1_contig99465;Sver_1_contig99467	AT1G18270.3;KQK18684;LOC_Os06g14740.1;PAN25151;EER88184;Zm00001d037333_P020	Ketose-bisphosphate_aldolase_class-II_family_protein_[Source:UniProtKB/TrEMBL%3BAcc:F4IAP5]
cluster_59013_window_1	646	Salt_3_contig144861	-	Stown_3_contig35347	Sney_3_contig206976	-	-	-	NA;KQK00417;NA;NA;NA;NA	-
cluster_59011_window_1	164	Salt_2_contig1016;Salt_2_contig16415	Smar_2_contig21388	Stown_2_contig59082	Sney_2_contig30257	Sang_2_contig3076;Sang_3_contig150922	Sbak_1_contig69735	Sver_1_contig7754	AT2G18940.1;KQK16908;LOC_Os05g19380.1;NA;KXG20531;Zm00001d036698_P001	Pentatricopeptide_repeat-containing_protein_At2g18940%2C_chloroplastic_[Source:UniProtKB/Swiss-Prot%3BAcc:O64624]
cluster_34369_window_1	170	-	Smar_3_contig51559	-	-	-	-	Sver_1_contig90172	NA;KQJ89787;LOC_Os09g13610.3;PAN11835;KXG35362;Zm00001d005573_P011	Mediator_of_RNA_polymerase_II_transcription_subunit_25
cluster_14939_window_1	1382	-	-	Stown_3_contig162346	Sney_3_contig57650	-	-	-	-	-
cluster_34360_window_1	368	Salt_2_contig33140	Smar_2_contig19615	Stown_2_contig55226	Sney_2_contig45013	Sang_2_contig54673	Sbak_1_contig40970	Sver_1_contig97264	AT5G46020.1;KQK09762;LOC_Os01g54920.1;PAN28493;EES03620;Zm00001d043497_P001	28_kDa_heat/acid-stable_phosphoprotein-like_protein_[Source:UniProtKB/TrEMBL%3BAcc:Q9FNM0]
cluster_34361_window_1	469	Salt_3_contig40663	Smar_3_contig151559	Stown_3_contig177935	Sney_3_contig123489	Sang_3_contig193570	Sbak_1_contig34187	Sver_1_contig54542	AT1G76660.1;KQJ91638;LOC_Os01g01390.3;PAN11044;EER98533;Zm00001d019752_P001	Uncharacterized_protein_At1g76660_[Source:UniProtKB/Swiss-Prot%3BAcc:Q9SRE5]
cluster_34362_window_1	274	-	Smar_3_contig30915	Stown_3_contig43433;Stown_3_contig199851	Sney_3_contig139543	Sang_3_contig80379;Sang_3_contig10898	-	Sver_1_contig96447	AT1G73965.1;KQJ94466;LOC_Os02g21890.1;PAN19438;KXG31566;Zm00001d008924_P001	CLAVATA3/ESR_(CLE)-related_protein_13_[Source:UniProtKB/Swiss-Prot%3BAcc:Q6NMF0]
cluster_14930_window_1	93	-	Smar_2_contig42465	-	Sney_2_contig39627	Sang_2_contig29308	Sbak_1_contig68007	Sver_1_contig28682	AT1G77140.1;KQJ94563;LOC_Os02g24134.1;PAN04995;EES13788;Zm00001d049522_P001	VPS45_[Source:UniProtKB/TrEMBL%3BAcc:A0A178WPE4]
cluster_14937_window_1	322	Salt_2_contig43170	Smar_2_contig51175	Stown_2_contig679	Sney_2_contig57262	Sang_2_contig6141;Sang_2_contig53920	Sbak_1_contig76726;Sbak_1_contig76727	Sver_1_contig91300;Sver_1_contig91301;Sver_1_contig91302	AT1G48050.2;KQK12012;LOC_Os03g63920.1;PAN43941;KXG37088;Zm00001d034894_P001	ATP-dependent_DNA_helicase_2_subunit_KU80_[Source:UniProtKB/Swiss-Prot%3BAcc:Q9FQ09]
cluster_34365_window_2	583	Salt_2_contig5541	Smar_2_contig58320	Stown_2_contig692	Sney_2_contig1353	Sang_2_contig56896	Sbak_1_contig2626	Sver_1_contig24719	AT1G12530.1;KQK22737;LOC_Os03g12720.1;PVH32991;KXG29634;Zm00001d015553_P001	Putative_uncharacterized_protein_[Source:UniProtKB/TrEMBL%3BAcc:Q5Q0H6]
cluster_34366_window_2	570	Salt_2_contig40186	Smar_2_contig56950	Stown_2_contig53939	Sney_3_contig208682	Sang_2_contig738	Sbak_1_contig47849	Sver_1_contig65558	AT1G67140.3;KQK18234;LOC_Os06g30894.1;PVH47761;OQU76463;Zm00001d046039_P004	HEAT_repeat-containing_protein_[Source:TAIR%3BAcc:AT1G67140]
cluster_34367_window_1	722	-	-	Stown_3_contig107073	-	Sang_3_contig232791	-	-	AT5G55190.1;KQK17802;LOC_Os05g49890.2;PAN29438;KXG32998;Zm00001d011474_P001	GTP-binding_nuclear_protein_[Source:UniProtKB/TrEMBL%3BAcc:A0A178UD71]
cluster_11374_window_1	433	Salt_2_contig10959;Salt_3_contig3386	Smar_3_contig79158	Stown_3_contig180713;Stown_2_contig55509	Sney_2_contig20678;Sney_3_contig158223	Sang_3_contig92675;Sang_2_contig23524	Sbak_1_contig99291	Sver_1_contig18970	AT5G64700.2;KQK08242;LOC_Os01g36580.1;PVH38565;EES03101;Zm00001d044535_P001	WAT1-related_protein_At5g64700_[Source:UniProtKB/Swiss-Prot%3BAcc:Q9FGG3]
cluster_11373_window_1	381	-	-	Stown_2_contig25439	-	Sang_2_contig28060	-	-	AT1G76690.1;KQJ82832;LOC_Os01g27230.1;PAN38306;EES12229;Zm00001d003584_P005	OPR2_[Source:UniProtKB/TrEMBL%3BAcc:A0A178W9S3]
cluster_11370_window_1	217	-	-	Stown_3_contig223777	-	Sang_3_contig5763	-	-	-	-
cluster_11378_window_1	332	-	Smar_3_contig5428	Stown_3_contig21789;Stown_3_contig109725	Sney_3_contig11530	Sang_3_contig37714	-	Sver_1_contig36193	AT5G56450.1;KQK05149;LOC_Os05g46220.1;PAN18400;KXG22430;Zm00001d038850_P001	Probable_ADP%2CATP_carrier_protein_At5g56450_[Source:UniProtKB/Swiss-Prot%3BAcc:Q9FM86]
cluster_11379_window_1	99	Salt_3_contig114307	-	Stown_2_contig2224	Sney_3_contig79475	Sang_3_contig163680	Sbak_1_contig104399	Sver_1_contig491;Sver_1_contig492;Sver_1_contig12860	NA;NA;LOC_Os04g54420.1;NA;EES12937;Zm00001d002140_P001	protein_of_unknown_function,_DUF618_domain_containing_protein,_expressed
cluster_51579_window_1	214	Salt_3_contig43558	Smar_3_contig77410	Stown_3_contig231326	Sney_3_contig79384	Sang_3_contig163901	-	-	AT1G12600.1;KQK23971;LOC_Os03g02670.2;PAN51927;EER95630;Zm00001d048499_P001	UDP-galactose/UDP-glucose_transporter_4_[Source:UniProtKB/Swiss-Prot%3BAcc:Q9LDX3]
cluster_51570_window_1	176	-	Smar_2_contig59564	Stown_2_contig11739	-	Sang_2_contig10330	-	-	AT3G61770.1;KQJ94932;LOC_Os05g45770.1;PAN18433;KXG22402;Zm00001d038732_P001	Acid_phosphatase/vanadium-dependent_haloperoxidase-related_protein_[Source:UniProtKB/TrEMBL%3BAcc:Q8RXV2]
cluster_51571_window_1	273	Salt_3_contig106719	Smar_3_contig101679	Stown_3_contig36034	Sney_3_contig88810	Sang_3_contig227222	-	Sver_1_contig27628	NA;KQK23953;LOC_Os03g02762.1;PAN51911;EER95623;Zm00001d027393_P001	PPR_repeat_domain_containing_protein
cluster_51572_window_1	83	-	-	-	Sney_3_contig4869	Sang_3_contig80176	-	-	AT4G24690.1;KQJ83152;LOC_Os04g40090.1;PAN38690;KXG26553;Zm00001d017072_P006	Protein_NBR1_homolog_[Source:UniProtKB/Swiss-Prot%3BAcc:Q9SB64]
cluster_51575_window_1	494	-	Smar_3_contig42950	-	-	Sang_3_contig102850	-	-	-	-
cluster_51576_window_1	508	-	-	Stown_3_contig220499	-	Sang_3_contig111952	-	-	NA;NA;LOC_Os05g12360.1;NA;NA;NA	-
cluster_51577_window_1	98	-	-	Stown_3_contig114457	-	Sang_3_contig206576	-	-	AT1G54290.1;KQK05570;LOC_Os01g58220.1;PAN18797;EES18447;Zm00001d038594_P002	Protein_translation_factor_SUI1_homolog_2_[Source:UniProtKB/Swiss-Prot%3BAcc:Q94JV4]
cluster_38190_window_1	98	Salt_3_contig43662	-	Stown_3_contig115482	-	-	-	-	AT1G30410.5;PNT61872;LOC_Os04g52900.1;PAN40147;OQU82353;Zm00001d002275_P017	multidrug_resistance-associated_protein_13_[Source:TAIR%3BAcc:AT1G30410]
cluster_23891_window_1	176	-	-	Stown_2_contig35311	-	Sang_2_contig17354	Sbak_1_contig95289	Sver_1_contig32746	NA;KQK06966;NA;PAN20597;KXG21693;Zm00001d009879_P002	Ribonuclease_3-like_protein_2
cluster_25227_window_1	229	Salt_3_contig41142	Smar_3_contig158805	Stown_3_contig166908	-	Sang_3_contig146992	-	-	AT1G78510.2;KQK04692;LOC_Os05g50550.1;PAN20167;OQU79019;Zm00001d027694_P002	Solanesyl_diphosphate_synthase_1_[Source:UniProtKB/Swiss-Prot%3BAcc:Q8S948]
cluster_25226_window_1	462	Salt_2_contig24691	Smar_2_contig59799	-	-	Sang_2_contig56914	-	-	AT4G06634.3;KQK08112;LOC_Os05g01550.1;PAN16811;EES17549;Zm00001d035701_P001	Zinc_finger_transcription_factor_YY1_[Source:UniProtKB/Swiss-Prot%3BAcc:Q2V3L3]
cluster_41257_window_1	354	-	Smar_2_contig59306	Stown_2_contig2382	-	-	-	-	NA;KQK21446;LOC_Os03g27120.1;PAN49364;KXG39233;Zm00001d029388_P001	ICE-like_protease_p20_domain_containing_protein
cluster_52928_window_1	165	Salt_3_contig3638	Smar_2_contig23284	-	-	-	-	-	AT2G32810.1;KQJ86837;LOC_Os12g24170.1;PAN20807;EES16726;Zm00001d041880_P005	Beta-galactosidase_9_[Source:UniProtKB/Swiss-Prot%3BAcc:Q9SCV3]
cluster_41251_window_1	178	Salt_2_contig19377	-	Stown_2_contig40304	-	Sang_2_contig32465	-	Sver_1_contig87429	AT2G41600.3;KQJ92385;LOC_Os12g04210.1;PAN15935;EES15558;Zm00001d023259_P001	Mitochondrial_glycoprotein_family_protein_[Source:TAIR%3BAcc:AT2G41600]
cluster_52929_window_1	361	-	Smar_2_contig58539	Stown_3_contig95116	Sney_2_contig16521	-	-	-	AT3G42170.1;PNT77116;LOC_Os10g30680.1;PVH47884;OQU84906;Zm00001d013336_P001	DAYSLEEPER_[Source:UniProtKB/TrEMBL%3BAcc:A0A178VJS5]
cluster_50199_window_3	355	Salt_2_contig25761;Salt_2_contig43889	Smar_2_contig56229	Stown_2_contig54889	Sney_2_contig9123	Sang_2_contig54021	Sbak_1_contig30740	Sver_1_contig10995	AT1G32400.3;KQJ95310;LOC_Os08g06250.1;PAN33729;EES13397;Zm00001d049526_P001	Tobamovirus_multiplication_protein_2A_[Source:UniProtKB/Swiss-Prot%3BAcc:Q9C5W7]
cluster_50195_window_1	376	-	-	Stown_2_contig4944	-	Sang_2_contig28244	Sbak_1_contig97203	-	AT4G12650.1;KQK01549;LOC_Os02g49050.2;PAN07954;KXG30864;Zm00001d017877_P001	Transmembrane_9_superfamily_member_[Source:UniProtKB/TrEMBL%3BAcc:A0A178UTX6]
cluster_50194_window_1	172	Salt_3_contig119548;Salt_3_contig105677	-	Stown_3_contig99517	Sney_3_contig154581;Sney_3_contig206223	Sang_3_contig149803	-	Sver_1_contig46593;Sver_1_contig40735	NA;KQJ83210;LOC_Os04g40660.2;PAN38744;EES12400;Zm00001d003265_P001	Topoisomerase-like_protein__
cluster_50196_window_1	48	Salt_3_contig85738	-	-	Sney_3_contig9635	Sang_3_contig75362	Sbak_1_contig14146	-	AT5G05080.4;PNT75395;LOC_Os06g45000.2;PVH47418;OQU76817;Zm00001d046890_P001	Ubiquitin-conjugating_enzyme_E2_22_[Source:UniProtKB/Swiss-Prot%3BAcc:Q9FF66]
cluster_50190_window_1	475	-	-	-	-	-	Sbak_1_contig18585	Sver_1_contig43214	AT5G41170.3;KQK07867;LOC_Os10g35790.1;PAN46548;OQU83752;Zm00001d009733_P001	Pentatricopeptide_repeat-containing_protein_At5g41170%2C_mitochondrial_[Source:UniProtKB/Swiss-Prot%3BAcc:Q9FLL3]
cluster_50192_window_2	566	Salt_3_contig47726	Smar_3_contig144957	Stown_2_contig52103	Sney_3_contig85629	Sang_3_contig242581	Sbak_1_contig17305	Sver_1_contig24245	AT1G22040.1;KQK00009;LOC_Os10g21930.2;PAN47859;KXG24327;Zm00001d049632_P001	F-box/kelch-repeat_protein_At1g22040_[Source:UniProtKB/Swiss-Prot%3BAcc:Q9LM55]
cluster_25649_window_1	316	-	Smar_3_contig118586	-	-	-	Sbak_1_contig69338	-	AT5G46240.1;PNT70141;LOC_Os01g11250.1;PAN32874;EES06576;Zm00001d016160_P001	At5g46240_[Source:UniProtKB/TrEMBL%3BAcc:Q67YG3]
cluster_25648_window_1	126	-	-	-	-	Sang_3_contig199136	Sbak_1_contig21084;Sbak_1_contig21083	-	NA;NA;NA;PAN23315;KXG32939;Zm00001d044139_P001	-
cluster_54430_window_1	190	Salt_3_contig92626	-	Stown_2_contig34871	-	-	-	-	AT4G13530.2;KQJ99913;LOC_Os02g35220.1;PAN06526;EES06981;Zm00001d050785_P001	Transmembrane_protein_[Source:UniProtKB/TrEMBL%3BAcc:Q67ZR8]
cluster_54431_window_1	147	Salt_3_contig102641;Salt_3_contig64669	-	Stown_3_contig141414	Sney_3_contig163166	Sang_3_contig150048	-	Sver_1_contig75528	NA;PNT63107;LOC_Os11g07810.1;PAN33421;NA;Zm00001d016224_P001	-
cluster_54434_window_1	148	Salt_3_contig117897	-	Stown_3_contig63212	Sney_3_contig164397	Sang_2_contig52138;Sang_3_contig215396	-	Sver_1_contig16482	NA;KQK14564;LOC_Os07g48700.1;PAN17642;EER99929;Zm00001d048040_P001	Centromere_protein-like
cluster_58769_window_1	141	Salt_3_contig78983	Smar_3_contig117717	Stown_2_contig24938	Sney_3_contig80980	Sang_3_contig215963	Sbak_1_contig5422	Sver_1_contig67739;Sver_1_contig25483	NA;KQJ92720;LOC_Os06g23274.1;PAN03506;OQU84131;Zm00001d016874_P001	zinc_finger,_C3HC4_type,_domain_containing_protein,_expressed
cluster_25643_window_1	391	-	-	Stown_3_contig46945	-	Sang_3_contig46747	-	-	NA;NA;NA;NA;EER95121;Zm00001d047842_P017	Putative_leucine-rich_repeat_receptor-like_protein_kinase_family_protein__
cluster_44247_window_4	753	Salt_2_contig42814	Smar_2_contig57460	Stown_2_contig53782	Sney_2_contig26472;Sney_2_contig41619	Sang_2_contig52012	Sbak_1_contig100870	Sver_1_contig36038;Sver_1_contig36040	AT2G31970.1;KQJ99535;LOC_Os02g29464.1;PVH66329;OQU84966;Zm00001d050612_P001	DNA_repair_protein_RAD50_[Source:UniProtKB/Swiss-Prot%3BAcc:Q9SL02]
cluster_25647_window_1	855	-	Smar_2_contig57836	-	Sney_2_contig13237	Sang_2_contig32415	Sbak_1_contig103420	-	AT2G37650.2;KQK12416;LOC_Os04g50060.1;PAN44341;KXG37251;Zm00001d034664_P001	Scarecrow-like_protein_9_[Source:UniProtKB/Swiss-Prot%3BAcc:O80933]
cluster_58761_window_1	197	Salt_2_contig43793	Smar_2_contig11920	Stown_2_contig16684	Sney_2_contig53423	Sang_2_contig5567;Sang_2_contig36281	Sbak_1_contig58396;Sbak_1_contig75007	Sver_1_contig79906	NA;KQJ96749;LOC_Os10g28340.2;PAN47238;EER94213;Zm00001d032923_P004	Heat_stress_transcription_factor_A-6b
cluster_20193_window_1	283	-	-	-	-	-	Sbak_1_contig100196	Sver_1_contig13941	NA;KQK06179;LOC_Os05g34880.1;PAN19452;EES02297;Zm00001d008865_P003	Protein_translocase_subunit_SECA2_chloroplastic
cluster_1899_window_1	236	-	-	-	Sney_2_contig39226	-	-	Sver_1_contig58973;Sver_1_contig38320	NA;PNT72722;LOC_Os01g52110.9;PVH38103;KXG33262;Zm00001d043613_P007	CHY-type/CTCHY-type/RING-type_Zinc_finger_protein
cluster_1898_window_1	677	Salt_3_contig43941;Salt_2_contig28202	Smar_2_contig2244;Smar_2_contig52489	Stown_3_contig191625;Stown_2_contig47961;Stown_2_contig54192	Sney_3_contig112625;Sney_2_contig27264;Sney_2_contig5610	Sang_2_contig56707	Sbak_1_contig105545;Sbak_1_contig61721	Sver_1_contig100622;Sver_1_contig84750;Sver_1_contig38761	NA;KQJ88857;LOC_Os09g33960.1;PVH64674;KXG36006;Zm00001d021142_P001	-
cluster_23894_window_1	250	-	-	-	Sney_3_contig81667	Sang_3_contig48133	Sbak_1_contig40667	Sver_1_contig73231	NA;KQJ84092;LOC_Os04g47990.2;PVH35725;KXG26925;Zm00001d002642_P002	Dof_zinc_finger_protein_DOF2.5
cluster_30761_window_2	214	Salt_2_contig32925	Smar_2_contig54643	Stown_2_contig26925;Stown_3_contig172645	Sney_3_contig182643	Sang_3_contig241935	-	-	AT5G62670.1;KQK13730;LOC_Os12g44150.2;PAN09956;EER96010;Zm00001d021000_P042	ATPase_11%2C_plasma_membrane-type_[Source:UniProtKB/Swiss-Prot%3BAcc:Q9LV11]
cluster_1891_window_1	279	-	-	-	-	-	Sbak_1_contig74059	Sver_1_contig67102	NA;KQJ92604;NA;PAN05710;KXG30105;Zm00001d053273_P001	Adhesin_FhaB_[Source:UniProtKB/TrEMBL%3BAcc:B4FPB1]
cluster_1893_window_1	162	Salt_3_contig18574	Smar_3_contig48487;Smar_2_contig5257	-	Sney_2_contig19744	Sang_2_contig46949;Sang_3_contig74258	Sbak_1_contig105116	-	AT1G79650.3;KQJ93639;LOC_Os02g08300.1;PAN04348;EES04633;Zm00001d053738_P003	Rad23_UV_excision_repair_protein_family_[Source:UniProtKB/TrEMBL%3BAcc:F4IF85]
cluster_1892_window_1	425	Salt_3_contig17491;Salt_3_contig108104	Smar_3_contig77397;Smar_3_contig161536	Stown_3_contig229453;Stown_3_contig228383	Sney_3_contig204978	Sang_3_contig248763	Sbak_1_contig50593;Sbak_1_contig23259	Sver_1_contig38333;Sver_1_contig9251	AT3G47470.1;KQJ98408;LOC_Os08g33820.1;PAN35475;KXG25214;Zm00001d050403_P001	Chlorophyll_a-b_binding_protein%2C_chloroplastic_[Source:UniProtKB/TrEMBL%3BAcc:A0A178VEE6]
cluster_1897_window_1	765	-	-	Stown_3_contig131050	-	Sang_3_contig246110	-	-	AT1G64355.3;KQK04776;LOC_Os05g49650.3;PAN18043;EES19972;Zm00001d039076_P004	1-acyl-sn-glycerol-3-phosphate_acyltransferase_[Source:UniProtKB/TrEMBL%3BAcc:Q8S9I8]
cluster_20197_window_1	152	Salt_3_contig150288	Smar_3_contig139050	Stown_3_contig137529	Sney_3_contig185233	Sang_3_contig153693;Sang_2_contig3225	Sbak_1_contig48307	Sver_1_contig6095	AT1G55540.1;KQK14576;NA;PAN15495;OQU90494;Zm00001d022527_P025	Nuclear_pore_complex_protein_NUP214_[Source:UniProtKB/Swiss-Prot%3BAcc:F4I1T7]
cluster_27647_window_1	296	-	Smar_3_contig130398	Stown_3_contig88661	Sney_3_contig68566	Sang_3_contig53706	Sbak_1_contig53922	Sver_1_contig44642	AT3G45740.1;KQK22212;LOC_Os03g17590.1;PAN50228;EER92432;Zm00001d047760_P001	Hydrolase_family_protein_/_HAD-superfamily_protein_[Source:UniProtKB/TrEMBL%3BAcc:Q9M169]
cluster_50229_window_1	573	-	-	Stown_3_contig172431	Sney_3_contig187755	Sang_3_contig29468	-	-	NA;NA;LOC_Os05g42370.1;NA;OQU88913;NA	-
cluster_50228_window_1	306	-	-	Stown_2_contig55778	-	Sang_3_contig153226	-	-	AT1G35620.1;KQJ82668;LOC_Os04g35290.1;PAN38175;EES12182;Zm00001d025131_P004	Protein_disulfide-isomerase_5-2_[Source:UniProtKB/Swiss-Prot%3BAcc:Q94F09]
cluster_27643_window_1	244	-	-	-	Sney_3_contig76876	-	Sbak_1_contig90175	-	NA;KQK03415;LOC_Os01g12890.1;PVH39545;EES17692;Zm00001d010894_P017	Embryonic_flower_1-like_protein%3B__protein
cluster_27642_window_1	338	Salt_3_contig118755	Smar_2_contig60182	Stown_2_contig30711;Stown_2_contig54816	Sney_2_contig7013	Sang_2_contig34756	Sbak_1_contig60454	Sver_1_contig40843	AT5G57410.2;KQJ95753;LOC_Os08g14460.2;PAN34336;KXG24799;Zm00001d050216_P005	Afadin/alpha-actinin-binding_protein_[Source:UniProtKB/TrEMBL%3BAcc:F4KAN9]
cluster_27640_window_1	485	-	Smar_3_contig140874	Stown_3_contig78292	-	-	-	-	AT4G28650.1;KQK14542;LOC_Os02g17710.1;PAN39701;OQU82190;Zm00001d000189_P001	MDIS1-interacting_receptor_like_kinase_1_[Source:UniProtKB/Swiss-Prot%3BAcc:Q9M0G7]
cluster_50222_window_1	89	Salt_3_contig70287	-	Stown_2_contig36964	Sney_3_contig55760;Sney_2_contig30224	Sang_3_contig127257	Sbak_1_contig1237	-	AT2G15230.1;PNT75599;LOC_Os06g42860.1;PAN23199;EER90080;Zm00001d004197_P001	Triacylglycerol_lipase_1_[Source:UniProtKB/Swiss-Prot%3BAcc:Q71DJ5]
cluster_50221_window_1	127	Salt_3_contig23950	-	Stown_3_contig205127	-	-	-	-	AT1G78630.1;KQK09734;LOC_Os01g54540.1;PAN28523;EES01478;Zm00001d043465_P011	50S_ribosomal_protein_L13%2C_chloroplastic_[Source:UniProtKB/Swiss-Prot%3BAcc:Q9SYL9]
cluster_50226_window_1	127	Salt_2_contig11018	-	-	-	Sang_3_contig172569	-	-	AT4G22305.2;PNT62102;LOC_Os04g57380.1;PVH35997;OQU82541;Zm00001d001902_P001	Carboxylesterase_SOBER1_[Source:UniProtKB/Swiss-Prot%3BAcc:Q84WK4]
cluster_50225_window_1	161	-	-	Stown_2_contig23029	-	Sang_3_contig57334	-	-	AT5G50260.1;KQJ81830;LOC_Os03g54130.1;PAN42642;OQU83038;Zm00001d049113_P001	KDEL-tailed_cysteine_endopeptidase_CEP1_[Source:UniProtKB/Swiss-Prot%3BAcc:Q9FGR9]
cluster_30768_window_1	107	-	Smar_3_contig56899	-	Sney_3_contig121239	-	-	-	-	-
cluster_15329_window_2	462	-	-	Stown_2_contig34486	-	-	-	-	AT5G04930.1;KQK21873;LOC_Os03g20949.1;PAN49877;OQU92668;Zm00001d028987_P004	Phospholipid-transporting_ATPase_[Source:UniProtKB/TrEMBL%3BAcc:A0A178UBN1]
cluster_15328_window_1	201	-	-	-	-	-	Sbak_1_contig86263	Sver_1_contig46577;Sver_1_contig36984	AT3G54280.2;KQK04567;LOC_Os02g06592.1;PAN17740;KXG22701;Zm00001d039160_P018	ROOT_GROWTH_DEFECTIVE_3_[Source:UniProtKB/TrEMBL%3BAcc:F4JCU6]
cluster_10137_window_1	760	Salt_3_contig139711	Smar_3_contig76110;Smar_3_contig104906	Stown_3_contig57076	Sney_3_contig7965	-	Sbak_1_contig41904	Sver_1_contig57886	AT3G06210.1;KQK14908;LOC_Os07g35960.1;PAN19686;KXG24205;Zm00001d029247_P001	ARM_repeat_superfamily_protein_[Source:UniProtKB/TrEMBL%3BAcc:Q9M8J7]
cluster_15324_window_1	112	-	Smar_3_contig2246	Stown_3_contig63937	-	-	Sbak_1_contig63883	-	NA;NA;NA;NA;KXG30062;NA	-
cluster_10135_window_1	709	-	Smar_3_contig28455	Stown_3_contig137545	Sney_3_contig28592	-	-	-	AT4G16143.1;KQK03624;LOC_Os01g14950.1;PAN31606;KXG32187;Zm00001d040274_P004	Importin_subunit_alpha-2_[Source:UniProtKB/Swiss-Prot%3BAcc:F4JL11]
cluster_15326_window_1	212	-	-	-	-	-	Sbak_1_contig6496;Sbak_1_contig6494	Sver_1_contig76478	AT3G11950.3;KQJ91882;LOC_Os04g14110.1;PAN34472;EES09169;Zm00001d052392_P002	F26K24.24_protein_[Source:UniProtKB/TrEMBL%3BAcc:Q9SF04]
cluster_15321_window_1	147	Salt_3_contig65403	-	-	-	-	Sbak_1_contig95888	-	AT3G16730.1;KQK15987;LOC_Os07g33360.1;PVH62559;EER97300;Zm00001d021635_P005	Condensin-2_complex_subunit_H2_[Source:UniProtKB/Swiss-Prot%3BAcc:Q9LUR0]
cluster_10132_window_1	281	-	-	Stown_3_contig229315	Sney_3_contig207890	-	-	-	NA;NA;NA;PAN51552;KXG40161;NA	-
cluster_10130_window_1	567	-	-	Stown_3_contig134183	Sney_3_contig205999	-	-	-	AT3G27350.1;KQJ91691;LOC_Os12g17530.1;PAN20238;OQU79091;Zm00001d023630_P005	Transcriptional_regulator_ATRX-like_protein_[Source:UniProtKB/TrEMBL%3BAcc:F4IWH1]
cluster_46080_window_1	114	Salt_3_contig30293	-	-	-	Sang_3_contig214018	-	-	AT2G36190.1;PNT73658;LOC_Os01g73580.1;PAN26370;OQU88249;Zm00001d041991_P001	Beta-fructofuranosidase%2C_insoluble_isoenzyme_CWINV4_[Source:UniProtKB/Swiss-Prot%3BAcc:Q8W413]
cluster_46081_window_1	483	Salt_3_contig19977;Salt_3_contig46416	Smar_3_contig148347;Smar_3_contig34061	Stown_3_contig184329;Stown_2_contig47399;Stown_3_contig85811	Sney_3_contig134310	Sang_3_contig108808	Sbak_1_contig3157;Sbak_1_contig46577;Sbak_1_contig22766	Sver_1_contig45546;Sver_1_contig70598	AT4G37970.1;KQJ95583;LOC_Os10g29470.1;PAN34087;OQU80077;Zm00001d024314_P001	Probable_cinnamyl_alcohol_dehydrogenase_6_[Source:UniProtKB/Swiss-Prot%3BAcc:O65621]
cluster_46083_window_1	312	Salt_3_contig6822;Salt_3_contig39688	Smar_2_contig57577	Stown_2_contig26699	Sney_2_contig64387	Sang_2_contig36951	Sbak_1_contig35822	Sver_1_contig68148	AT2G30820.1;KQK12942;LOC_Os03g56590.1;PAN44736;KXG37444;Zm00001d013150_P001	Aspartyl/glutamyl-tRNA(Asn/Gln)_amidotransferase_subunit_[Source:UniProtKB/TrEMBL%3BAcc:Q6NMH7]
cluster_60219_window_1	268	-	Smar_3_contig12219	-	Sney_3_contig75645	-	-	-	NA;NA;LOC_Os07g13590.1;NA;EER98239;Zm00001d019249_P003	Protein_RETICULATA_chloroplastic
cluster_46086_window_2	250	Salt_3_contig104366;Salt_3_contig126239	Smar_3_contig116292;Smar_3_contig130292	Stown_3_contig194573	Sney_3_contig190396	Sang_3_contig85632	Sbak_1_contig25924;Sbak_1_contig25923;Sbak_1_contig27791	Sver_1_contig7779;Sver_1_contig37246	AT5G06570.1;PNT77023;LOC_Os07g06880.1;PAN09564;OQU88480;Zm00001d018857_P001	alpha/beta-Hydrolases_superfamily_protein_[Source:TAIR%3BAcc:AT5G06570]
cluster_13449_window_1	136	-	-	-	-	Sang_2_contig9321	-	Sver_1_contig90157	AT2G28315.2;KQK00421;LOC_Os02g41780.1;PAN07151;EES11121;Zm00001d025869_P007	UDP-xylose_transporter_1_[Source:UniProtKB/Swiss-Prot%3BAcc:F4IHS9]
cluster_13446_window_1	98	Salt_3_contig72612	Smar_3_contig78058	Stown_3_contig65588	Sney_3_contig82895	Sang_3_contig192968	Sbak_1_contig1222	Sver_1_contig58001	AT2G14660.1;KQK13802;LOC_Os03g47260.1;PAN45714;OQU91204;Zm00001d013552_P001	At2g14660_[Source:UniProtKB/TrEMBL%3BAcc:Q9ZVK5]
cluster_13447_window_1	333	Salt_3_contig57447	-	-	Sney_3_contig21824	-	-	Sver_1_contig97936	NA;NA;NA;PAN38157;NA;NA	-
cluster_60217_window_1	98	-	Smar_3_contig128045	-	Sney_3_contig106172	-	-	-	NA;KQJ97501;LOC_Os10g37740.1;PAN48910;EER92044;Zm00001d029664_P008	CGMC_GSK.9_-_CGMC_includes_CDA,_MAPK,_GSK3,_and_CLKC_kinases,_expressed
cluster_60211_window_1	275	Salt_3_contig40166	Smar_3_contig44276	Stown_3_contig1843;Stown_2_contig13154	Sney_3_contig193916	Sang_3_contig245385	Sbak_1_contig11717;Sbak_1_contig48348	Sver_1_contig44303	AT4G19670.6;KQJ85681;LOC_Os12g43560.1;PAN22026;OQU79715;Zm00001d031178_P002	RBR-type_E3_ubiquitin_transferase_[Source:UniProtKB/TrEMBL%3BAcc:O81849]
cluster_13443_window_1	824	-	-	-	-	Sang_2_contig57195	-	Sver_1_contig96934	AT3G17690.1;KQK01681;LOC_Os02g53340.1;PAN08510;EES05879;Zm00001d018233_P014	Putative_cyclic_nucleotide-gated_ion_channel_19_[Source:UniProtKB/Swiss-Prot%3BAcc:Q9LDR2]
cluster_13440_window_2	49	Salt_3_contig42557	Smar_3_contig135371	-	Sney_3_contig65062	Sang_3_contig86813	Sbak_1_contig69531	Sver_1_contig53623	AT2G42920.2;KQK18840;LOC_Os03g43470.1;PVH48166;OQU93323;Zm00001d048451_P001	Pentatricopeptide_repeat-containing_protein_At2g42920%2C_chloroplastic_[Source:UniProtKB/Swiss-Prot%3BAcc:Q9SJG6]
cluster_42970_window_1	814	Salt_2_contig12050	Smar_2_contig57718	Stown_2_contig43589;Stown_2_contig58381	Sney_2_contig64251	Sang_2_contig44932	Sbak_1_contig29867	Sver_1_contig63990;Sver_1_contig63991;Sver_1_contig63988	AT3G08970.2;KQK22151;LOC_Os03g18200.2;PAN50149;KXG40108;Zm00001d047726_P001	TMS1_[Source:UniProtKB/TrEMBL%3BAcc:A0A178VJB6]
cluster_42971_window_1	180	Salt_3_contig115367	-	-	Sney_3_contig76848	-	-	-	NA;KQK06407;LOC_Os05g32850.1;PAN19688;EES18187;Zm00001d038123_P003	CBS_domain_containing_protein,_expressed
cluster_42972_window_1	281	Salt_3_contig97717	Smar_3_contig98236	Stown_3_contig27663	-	-	Sbak_1_contig24157	Sver_1_contig22432	AT2G13600.1;KQK11921;LOC_Os03g64370.1;PAN43895;EER93051;Zm00001d034933_P001	Pentatricopeptide_repeat-containing_protein_At2g13600_[Source:UniProtKB/Swiss-Prot%3BAcc:Q9SIT7]
cluster_42973_window_1	27	-	Smar_3_contig67067	-	-	Sang_3_contig174295	-	-	NA;KQK03884;LOC_Os01g16890.1;NA;NA;NA	ribosomal_protein_L7Ae
cluster_42974_window_1	471	-	Smar_2_contig19618	Stown_2_contig16288	-	Sang_2_contig10530	-	-	AT4G23150.1;KQK15896;LOC_Os07g43560.1;PAN14290;EES08788;Zm00001d006793_P002	Cysteine-rich_receptor-like_protein_kinase_7_[Source:UniProtKB/Swiss-Prot%3BAcc:Q8L7G3]
cluster_42976_window_1	155	Salt_2_contig35877	Smar_2_contig48368;Smar_2_contig56221	Stown_2_contig27018	Sney_2_contig28188	Sang_3_contig218743	Sbak_1_contig23499	Sver_1_contig20578	AT1G08200.1;KQK11727;LOC_Os01g73790.1;PAN26353;EES04291;Zm00001d041679_P006	UDP-D-apiose/UDP-D-xylose_synthase_2_[Source:UniProtKB/Swiss-Prot%3BAcc:Q9SGE0]
cluster_42978_window_1	684	-	Smar_3_contig139385	-	-	Sang_3_contig180642	-	-	AT2G35920.2;KQJ97041;LOC_Os10g33275.2;PVH31758;KXG38358;Zm00001d032735_P001	RNA_helicase_family_protein_[Source:TAIR%3BAcc:AT2G35920]
cluster_42979_window_1	322	Salt_3_contig64412	Smar_3_contig85036	Stown_3_contig36295	Sney_3_contig199682	Sang_3_contig242663	-	-	AT1G52980.1;KQK21675;LOC_Os03g22890.1;PAN49662;EER94854;Zm00001d029177_P003	Nuclear/nucleolar_GTPase_2_[Source:UniProtKB/Swiss-Prot%3BAcc:Q9C923]
cluster_6544_window_1	126	Salt_3_contig8800	-	-	-	-	Sbak_1_contig89532	-	NA;NA;NA;PAN33517;NA;Zm00001d049607_P001	Putative_DUF604-domain_containing/glycosyltransferase-related_family_protein__
cluster_57169_window_1	290	-	-	-	-	-	Sbak_1_contig40613	Sver_1_contig84118	AT1G34130.1;KQJ85269;LOC_Os04g57890.1;PAN40736;EES13093;Zm00001d026607_P002	Glycosyltransferase_(Fragment)_[Source:UniProtKB/TrEMBL%3BAcc:W8PVA0]
cluster_57168_window_1	172	Salt_2_contig41138	Smar_2_contig59960;Smar_2_contig59248	Stown_2_contig20316	Sney_2_contig36484	Sang_2_contig25308	Sbak_1_contig100545	-	AT3G21610.2;KQK05059;LOC_Os05g47530.1;PAN18306;EES19895;Zm00001d009450_P003	Acid_phosphatase/vanadium-dependent_haloperoxidase-related_protein_[Source:UniProtKB/TrEMBL%3BAcc:Q8L7M6]
cluster_57165_window_1	125	Salt_2_contig13246	Smar_3_contig160600	Stown_3_contig108106	Sney_2_contig35783;Sney_2_contig27505	Sang_2_contig24457;Sang_2_contig51832	Sbak_1_contig48313	Sver_1_contig68816	AT3G09920.1;KQK01472;LOC_Os02g57660.1;PAN46624;KXG38228;Zm00001d032539_P001	Phosphatidylinositol_4-phosphate_5-kinase_9_[Source:UniProtKB/Swiss-Prot%3BAcc:Q8L850]
cluster_57164_window_1	456	Salt_2_contig11769	-	Stown_3_contig139122	-	Sang_3_contig100843	-	-	AT1G43760.1;PNT60637;LOC_Os05g15860.1;PVH36725;OQU88913;Zm00001d010546_P008	DNAse_I-like_superfamily_protein_[Source:UniProtKB/TrEMBL%3BAcc:F4ICS8]
cluster_57167_window_1	224	Salt_3_contig153487	Smar_3_contig42227	Stown_3_contig73180	Sney_3_contig60227	Sang_3_contig132199;Sang_3_contig60549	Sbak_1_contig82657	Sver_1_contig72107	AT4G18460.2;KQK03539;LOC_Os01g14040.1;PAN45376;EES00194;Zm00001d039620_P001	D-aminoacyl-tRNA_deacylase_[Source:UniProtKB/TrEMBL%3BAcc:Q8VZ75]
cluster_57166_window_2	1142	Salt_2_contig40573	Smar_2_contig56086;Smar_3_contig113853	Stown_2_contig24454;Stown_2_contig53897	Sney_2_contig63467	Sang_2_contig50395	Sbak_1_contig58693;Sbak_1_contig6613	Sver_1_contig65828;Sver_1_contig85611	AT5G10630.1;KQJ84340;LOC_Os01g02720.2;PAN46599;EES12776;Zm00001d026213_P003	Translation_elongation_factor_EF1A/initiation_factor_IF2gamma_family_protein_[Source:TAIR%3BAcc:AT5G10630]
cluster_57161_window_1	137	-	Smar_3_contig59768	-	Sney_3_contig73364	-	-	-	NA;KQJ98081;NA;PAN35107;NA;Zm00001d032270_P002	Golgin_candidate_4
cluster_57160_window_1	111	-	-	Stown_3_contig111469	Sney_3_contig198439	Sang_3_contig73411	-	-	NA;KQK19637;LOC_Os06g03600.3;PAN09609;KXG19170;Zm00001d035990_P002	Probable_transcriptional_regulator_SLK2
cluster_6543_window_1	400	Salt_3_contig72387	Smar_3_contig28250	Stown_3_contig125240	Sney_3_contig132729	Sang_3_contig24816	Sbak_1_contig24984	Sver_1_contig62852	NA;NA;NA;PVH35193;KXG26104;Zm00001d003966_P001	-
cluster_45199_window_1	605	Salt_3_contig128201	Smar_3_contig54980;Smar_2_contig8544	Stown_2_contig58962;Stown_3_contig84575	Sney_3_contig52072;Sney_2_contig61360;Sney_2_contig24208	Sang_2_contig5459;Sang_3_contig198720	Sbak_1_contig19841	Sver_1_contig39042;Sver_1_contig6600	AT2G34040.2;KQJ94539;LOC_Os02g20930.1;PVH66092;OQU84856;Zm00001d015703_P001	Apoptosis_inhibitory_protein_5_(API5)_[Source:UniProtKB/TrEMBL%3BAcc:O22957]
cluster_45198_window_1	261	Salt_3_contig25450	-	Stown_3_contig69433	-	-	-	-	NA;NA;LOC_Os07g15230.1;PAN25035;EER89492;Zm00001d044784_P001	Putative_DUF231_domain_containing_family_protein__
cluster_45197_window_3	161	-	Smar_3_contig7003	-	Sney_3_contig112880	Sang_3_contig42720;Sang_3_contig79973	Sbak_1_contig26599	Sver_1_contig12747	NA;NA;LOC_Os11g26990.1;PAN42475;EES08434;Zm00001d004649_P001	-
cluster_45195_window_1	439	-	Smar_2_contig54270	Stown_2_contig7879	-	-	-	-	AT1G30270.3;KQK21052;LOC_Os07g05620.2;PAN09472;OQU88438;Zm00001d018799_P001	CBL-interacting_serine/threonine-protein_kinase_23_[Source:UniProtKB/Swiss-Prot%3BAcc:Q93VD3]
cluster_45193_window_1	386	Salt_3_contig84626	-	Stown_3_contig32371	Sney_3_contig71836	Sang_3_contig69656	Sbak_1_contig78356	Sver_1_contig58103	AT5G03730.2;KQJ99698;LOC_Os02g32610.4;PAN06279;KXG30324;Zm00001d016675_P016	Serine/threonine-protein_kinase_CTR1_[Source:UniProtKB/Swiss-Prot%3BAcc:Q05609]
cluster_45192_window_1	36	Salt_2_contig1857	Smar_3_contig160212	Stown_3_contig206787	-	Sang_2_contig15865	-	-	AT5G51570.1;PNT77711;LOC_Os08g30710.1;PAN25948;OQU78656;Zm00001d034619_P001	Hypersensitive-induced_response_protein_4_[Source:UniProtKB/Swiss-Prot%3BAcc:Q9FHM7]
cluster_45191_window_2	204	Salt_3_contig31667	Smar_3_contig47019	Stown_3_contig116418	Sney_3_contig104021	-	-	-	NA;PNT70055;NA;NA;EES00209;NA	-
cluster_45190_window_1	78	-	Smar_3_contig42020	Stown_3_contig8116	Sney_3_contig73306	Sang_3_contig31281	-	Sver_1_contig68028;Sver_1_contig68023	NA;KQK09006;LOC_Os01g46710.1;PAN29393;OQU87255;Zm00001d011492_P018	Eukaryotic_translation_initiation_factor_3_subunit_10
cluster_35503_window_1	270	Salt_3_contig34998	Smar_3_contig123897	Stown_3_contig137432	Sney_3_contig166298	Sang_3_contig50748;Sang_3_contig89425	-	Sver_1_contig84981	NA;KQK10131;LOC_Os01g57900.1;PAN28067;EES03740;Zm00001d043230_P001	Pentatricopeptide_repeat-containing_protein_
cluster_35501_window_1	274	-	-	-	-	-	Sbak_1_contig97024	Sver_1_contig4070	NA;NA;LOC_Os10g39200.3;PAN49332;OQU92229;Zm00001d029750_P001	-
cluster_8346_window_1	268	Salt_3_contig116955	-	Stown_3_contig164731	Sney_3_contig127972	Sang_3_contig151854	Sbak_1_contig80229	Sver_1_contig7547	NA;KQK06744;LOC_Os12g03690.1;PAN16508;EES16937;Zm00001d045207_P001	D-mannose_binding_lectin_family_protein,_expressed
cluster_8344_window_1	340	-	-	Stown_2_contig3506	-	-	-	Sver_1_contig32669	AT4G12570.1;KQJ90726;NA;PAN13053;KXG35895;Zm00001d006011_P001	E3_ubiquitin-protein_ligase_UPL5_[Source:UniProtKB/Swiss-Prot%3BAcc:Q9SU29]
cluster_8345_window_1	193	Salt_3_contig107760	Smar_3_contig113732	Stown_3_contig153779	-	-	Sbak_1_contig11613	Sver_1_contig99750	AT3G53000.1;KQJ84118;LOC_Os04g48270.4;PAN39664;EES11284;Zm00001d002624_P001	F-box_protein_PP2-A15_[Source:UniProtKB/Swiss-Prot%3BAcc:Q9LF92]
cluster_8342_window_1	373	-	-	Stown_2_contig49824	Sney_2_contig733	-	-	-	AT5G11700.1;KQK07167;LOC_Os05g09360.1;PAN17597;OQU77565;Zm00001d037696_P042	LOCATED_IN:_vacuole%3B_EXPRESSED_IN:_24_plant_structures%3B_EXPRESSED_DURING:_13_growth_stages%3B_BEST_Arabidopsis_thaliana_protein_match_is:_glycine-rich_protein_(TAIR:AT4G32920.3)%3B_Has_1807_Blast_hits_to_1807_proteins_in_277_species:_Archae_-_0%3B_Bacteri_/.../_Metazoa_-_736%3B_Fungi_-_347%3B_Plants_-_385%3B_Viruses_-_0%3B_Other_Eukaryotes_-_339_(source:_NCBI_BLink)._[Source:TAIR%3BAcc:AT5G11…
cluster_8343_window_1	272	Salt_2_contig41699	Smar_2_contig24929;Smar_2_contig53249	Stown_3_contig208123	Sney_2_contig2580	Sang_2_contig35296	-	Sver_1_contig48429;Sver_1_contig18940;Sver_1_contig2318	AT5G20170.1;KQK02291;LOC_Os12g44140.1;PVH39122;EES02643;Zm00001d008411_P011	Mediator_of_RNA_polymerase_II_transcription_subunit_17_[Source:UniProtKB/Swiss-Prot%3BAcc:F4K460]
cluster_35112_window_1	924	Salt_3_contig75351;Salt_3_contig150145;Salt_2_contig8444	Smar_2_contig57064;Smar_2_contig54212;Smar_3_contig121503;Smar_3_contig141166	Stown_3_contig229439;Stown_2_contig57070;Stown_2_contig49298	Sney_2_contig48930;Sney_2_contig58260;Sney_3_contig63110	Sang_2_contig21402	Sbak_1_contig93585;Sbak_1_contig46635	Sver_1_contig28121;Sver_1_contig8395;Sver_1_contig46909;Sver_1_contig7858	AT4G14680.1;KQK13269;LOC_Os03g53230.1;PVH31234;EER90894;Zm00001d013296_P001	Pseudouridine_synthase/archaeosine_transglycosylase-like_family_protein_[Source:TAIR%3BAcc:AT4G14680]
cluster_51851_window_1	337	Salt_3_contig122637	Smar_3_contig54480	Stown_3_contig231063	-	-	-	Sver_1_contig66661	NA;KQK07846;NA;PAN17056;OQU77326;Zm00001d010956_P001	Zinc_finger_CCCH_domain-containing_protein_29
cluster_8348_window_1	129	-	Smar_2_contig37893	Stown_3_contig54731	-	Sang_3_contig61458	-	-	NA;PNT64886;LOC_Os09g32710.1;PVH38352;KXG35966;Zm00001d021036_P001	expressed_protein
cluster_3300_window_1	160	Salt_3_contig155702	Smar_2_contig33800	-	Sney_2_contig12540	-	-	-	NA;KQK05778;LOC_Os05g39730.1;PAN19009;EES19686;Zm00001d010607_P001	SAG20
cluster_35505_window_1	181	Salt_3_contig149036	Smar_3_contig145969	Stown_2_contig22036	-	-	-	Sver_1_contig35334	AT3G02600.2;KQJ96255;LOC_Os08g27040.1;PAN34959;KXG24994;Zm00001d032379_P001	Putative_lipid_phosphate_phosphatase_3%2C_chloroplastic_[Source:UniProtKB/Swiss-Prot%3BAcc:Q8LFD1]
cluster_14915_window_1	184	-	Smar_3_contig101856;Smar_2_contig26727	Stown_3_contig145190;Stown_2_contig34650	-	Sang_3_contig41453	Sbak_1_contig27215	-	AT1G01710.1;KQJ84003;LOC_Os04g47120.1;PAN39541;KXG26887;Zm00001d026144_P004	Acyl-CoA_thioesterase_II_[Source:UniProtKB/TrEMBL%3BAcc:F4HU51]
cluster_55535_window_1	123	-	Smar_3_contig138886	Stown_3_contig174233	-	-	-	-	AT3G14470.2;KQK10231;LOC_Os04g43340.1;PAN10488;EES11060;Zm00001d019356_P001	Putative_disease_resistance_RPP13-like_protein_1_[Source:UniProtKB/Swiss-Prot%3BAcc:Q9LRR4]
cluster_55536_window_3	189	-	Smar_2_contig28139	Stown_2_contig39703	-	Sang_3_contig10628	-	-	AT1G31360.8;KQK23512;LOC_Os11g48090.3;PAN43831;KXG38756;Zm00001d030366_P018	RECQ_helicase_L2_[Source:TAIR%3BAcc:AT1G31360]
cluster_3304_window_1	78	-	Smar_3_contig159255	Stown_2_contig24333	-	Sang_3_contig211298	-	-	AT5G20920.2;KQK21817;LOC_Os03g21550.2;PVH32743;EER94912;Zm00001d007179_P002	Eukaryotic_translation_initiation_factor_2_subunit_beta_[Source:UniProtKB/Swiss-Prot%3BAcc:Q41969]
cluster_42354_window_1	161	Salt_3_contig16936	Smar_3_contig37604	-	-	-	-	-	AT3G55350.1;NA;LOC_Os01g62160.1;NA;NA;Zm00001d038377_P002	Protein_ALP1-like_[Source:UniProtKB/Swiss-Prot%3BAcc:Q9M2U3]
cluster_42350_window_1	289	Salt_2_contig42037	Smar_2_contig34527	Stown_2_contig55074	Sney_3_contig190055	Sang_3_contig247032	-	Sver_1_contig74134;Sver_1_contig6484	AT3G59400.1;KQJ88674;LOC_Os11g16550.1;PAN42083;KXG22978;Zm00001d023427_P001	Tetrapyrrole-binding_protein%2C_chloroplastic_[Source:UniProtKB/Swiss-Prot%3BAcc:Q9LX31]
cluster_42351_window_1	659	Salt_3_contig27980	Smar_3_contig160416	Stown_3_contig206767	Sney_3_contig5949	-	-	-	AT4G14820.1;KQK17385;LOC_Os06g48660.1;PAN22533;KXG20766;Zm00001d014666_P001	Pentatricopeptide_repeat-containing_protein_At4g14820_[Source:UniProtKB/Swiss-Prot%3BAcc:O23337]
cluster_42352_window_1	265	Salt_3_contig14498	Smar_2_contig14534	Stown_2_contig51114	Sney_3_contig92838	Sang_3_contig215614	-	-	AT3G22190.1;PNT74001;LOC_Os03g57330.3;PAN44658;EER90769;Zm00001d013112_P008	IQD5_[Source:UniProtKB/TrEMBL%3BAcc:A0A384K8F3]
cluster_42353_window_1	377	Salt_2_contig20281	Smar_2_contig12485	-	-	Sang_2_contig21405	-	-	NA;KQJ85640;LOC_Os12g43930.1;PAN22079;EES16449;Zm00001d031184_P001	zinc_finger,_C3HC4_type_domain_containing_protein,_expressed
cluster_58846_window_1	381	Salt_3_contig146409	Smar_3_contig24253	-	Sney_2_contig16830	-	-	-	NA;PNT62408;LOC_Os08g31680.1;PVH31679;OQU79407;Zm00001d016559_P004	Ubiquitin-activating_enzyme_E1_domain-containing_protein_1__
cluster_7822_window_1	197	Salt_3_contig99441	Smar_3_contig117768	Stown_3_contig204229	Sney_3_contig158190	Sang_3_contig117135	Sbak_1_contig89029	Sver_1_contig59258	AT3G59840.1;KQK05553;LOC_Os05g42110.1;PVH62168;OQU78256;Zm00001d038607_P001	Allyl_alcohol_dehydrogenase-like_protein_[Source:UniProtKB/TrEMBL%3BAcc:Q8VZ93]
cluster_7823_window_1	773	Salt_3_contig106640	Smar_3_contig140219	Stown_3_contig105637	Sney_3_contig26178	-	Sbak_1_contig93502	Sver_1_contig29255	NA;KQK03923;LOC_Os01g17050.1;PAN31297;KXG32265;Zm00001d040461_P001	Calmodulin-binding_protein_25
cluster_7820_window_1	240	Salt_3_contig36656	-	-	-	-	Sbak_1_contig5090	Sver_1_contig6537	AT3G06530.2;KQJ83918;LOC_Os04g46310.1;PAN39433;KXG31807;Zm00001d039758_P002	ARM_repeat_superfamily_protein_[Source:UniProtKB/TrEMBL%3BAcc:A0A1I9LP28]
cluster_7821_window_1	618	-	-	-	-	-	Sbak_1_contig38517	Sver_1_contig34343	AT3G21160.2;KQJ84444;LOC_Os04g51690.1;PAN34282;EES12812;Zm00001d026257_P010	Mannosyl-oligosaccharide_1%2C2-alpha-mannosidase_MNS2_[Source:UniProtKB/Swiss-Prot%3BAcc:Q8H116]
cluster_7826_window_1	404	Salt_2_contig10730	Smar_2_contig21413	Stown_2_contig43445	Sney_2_contig17223	Sang_2_contig9396	Sbak_1_contig89802	-	AT1G31850.1;PNT67155;LOC_Os04g14150.1;PAN48181;EER94413;Zm00001d030163_P002	Probable_methyltransferase_PMT20_[Source:UniProtKB/Swiss-Prot%3BAcc:Q9C6S7]
cluster_7827_window_1	359	-	-	-	-	-	Sbak_1_contig60049	Sver_1_contig52410	AT5G43745.1;KQJ96162;LOC_Os03g06720.1;PAN51845;EER92811;Zm00001d027768_P023	Putative_ion_channel_POLLUX-like_2_[Source:UniProtKB/Swiss-Prot%3BAcc:Q940Y9]
cluster_7824_window_1	202	Salt_2_contig14470	Smar_3_contig150226	Stown_2_contig27940	Sney_3_contig34827	Sang_2_contig43582	Sbak_1_contig40834	Sver_1_contig47819	NA;KQK23768;LOC_Os04g21880.1;PAN37338;OQU79457;Zm00001d004071_P001	-
cluster_606_window_1	230	Salt_2_contig17388	Smar_2_contig42483	-	-	-	-	-	-	-
cluster_7828_window_1	213	Salt_2_contig31153	Smar_2_contig9670	Stown_2_contig9961	Sney_2_contig29809	Sang_2_contig19785	Sbak_1_contig103901;Sbak_1_contig36264	Sver_1_contig71393	NA;KQK11064;NA;PVH37634;KXG33958;Zm00001d042435_P009	-
cluster_50103_window_1	159	-	-	Stown_3_contig81678	-	-	Sbak_1_contig95127	Sver_1_contig18490	AT4G38130.2;KQK17869;LOC_Os06g38470.2;PAN23544;KXG20269;Zm00001d014076_P001	Histone_deacetylase_19_[Source:UniProtKB/Swiss-Prot%3BAcc:O22446]
cluster_52269_window_1	183	Salt_3_contig102505	Smar_3_contig89758	Stown_3_contig138971	-	-	-	Sver_1_contig33226	AT2G47810.1;PNT73541;LOC_Os01g70890.1;PAN26670;EES04176;Zm00001d042196_P001	NF-YB5_[Source:UniProtKB/TrEMBL%3BAcc:A0A178VUG0]
cluster_52268_window_1	307	-	Smar_2_contig7053	-	-	Sang_3_contig89477	-	-	AT1G43760.1;PNT75006;LOC_Os12g09530.1;PVH61694;OQU86755;Zm00001d048667_P015	DNAse_I-like_superfamily_protein_[Source:UniProtKB/TrEMBL%3BAcc:F4ICS8]
cluster_52260_window_5	719	Salt_2_contig20474;Salt_3_contig110185	Smar_2_contig43898	Stown_2_contig12167	Sney_2_contig61947	Sang_2_contig54646	Sbak_1_contig40982;Sbak_1_contig103453	Sver_1_contig57649	AT5G67030.1;KQJ82870;LOC_Os04g37619.1;PAN38402;EES12253;Zm00001d025545_P001	Zeaxanthin_epoxidase%2C_chloroplastic_[Source:UniProtKB/Swiss-Prot%3BAcc:Q9FGC7]
cluster_52263_window_1	192	Salt_3_contig27208	Smar_3_contig59502;Smar_2_contig46137	Stown_3_contig229832	Sney_3_contig127265;Sney_3_contig206057	Sang_2_contig33849;Sang_3_contig8900	Sbak_1_contig2422;Sbak_1_contig103557	Sver_1_contig16628	AT1G56140.1;PNT61853;LOC_Os05g16930.1;PAN40094;KXG27116;Zm00001d002313_P007	Probable_LRR_receptor-like_serine/threonine-protein_kinase_At1g56140_[Source:UniProtKB/Swiss-Prot%3BAcc:C0LGH3]
cluster_52265_window_1	436	Salt_3_contig97723;Salt_2_contig21959	Smar_2_contig45242;Smar_3_contig119108	Stown_2_contig42567	Sney_3_contig136476;Sney_2_contig59724	Sang_2_contig17716;Sang_3_contig84781	Sbak_1_contig62417	Sver_1_contig22963	AT5G53070.1;KQK20067;LOC_Os05g45270.1;PAN33371;EES15455;Zm00001d052865_P001	Ribosomal_protein_L9/RNase_H1_[Source:UniProtKB/TrEMBL%3BAcc:Q9LVU5]
cluster_52264_window_1	209	Salt_2_contig20352	Smar_2_contig36100	Stown_2_contig15044	Sney_2_contig26934	Sang_2_contig20108	Sbak_1_contig7533	-	ATMG00270.1;NA;LOC_Os12g34014.1;PVH47860;OQU76135;ZeamMp185	NADH-ubiquinone_oxidoreductase_chain_6_[Source:UniProtKB/TrEMBL%3BAcc:G1C2Y0]
cluster_52267_window_2	498	-	-	Stown_3_contig171252	Sney_3_contig53596	-	-	-	-	-
cluster_52266_window_1	278	-	-	-	-	-	Sbak_1_contig68906	Sver_1_contig4625	AT5G47310.1;KQK00590;LOC_Os04g46290.1;PAN39430;EES11216;Zm00001d002758_P001	At5g47310_[Source:UniProtKB/TrEMBL%3BAcc:Q9LVS8]
cluster_12188_window_2	118	Salt_3_contig105152	Smar_3_contig92490	Stown_3_contig170985;Stown_3_contig4026	Sney_3_contig111298	Sang_3_contig220969	-	-	AT5G57010.1;KQK07113;LOC_Os05g10840.2;PVH61874;EES19190;Zm00001d037759_P001	IQ_domain-containing_protein_IQM5_[Source:UniProtKB/Swiss-Prot%3BAcc:Q058N0]
cluster_12189_window_1	571	-	Smar_3_contig161475	Stown_3_contig96032	-	-	-	-	NA;KQK22312;LOC_Os03g17020.1;PVH32878;EER92462;Zm00001d028656_P001	GTPase-activating_protein
cluster_1197_window_1	155	-	Smar_2_contig34314	Stown_3_contig112984	Sney_3_contig174606	Sang_3_contig113279	-	Sver_1_contig200	NA;KQK04661;LOC_Os01g44220.7;PAN29554;OQU87201;Zm00001d044129_P018	Glucose-1-phosphate_adenylyltransferase_large_subunit_1%252C_chloroplastic/amyloplastic__
cluster_32569_window_4	194	Salt_3_contig92019	Smar_3_contig103985;Smar_3_contig105218	Stown_3_contig12018;Stown_3_contig113461	Sney_3_contig154255	Sang_3_contig246041	Sbak_1_contig1924	-	AT3G50120.1;PNT63512;LOC_Os08g25030.1;PAN38115;EES08633;Zm00001d052636_P001	Transmembrane_protein%2C_putative_(DUF247)_[Source:UniProtKB/TrEMBL%3BAcc:Q9SN06]
cluster_48688_window_1	222	-	-	-	Sney_3_contig163301	-	Sbak_1_contig31556	-	AT3G02065.1;PNT66122;LOC_Os02g10770.2;PAN04604;OQU84591;Zm00001d015758_P002	DEAD-box_ATP-dependent_RNA_helicase_41_[Source:UniProtKB/Swiss-Prot%3BAcc:Q3EBD3]
cluster_8809_window_1	149	-	Smar_2_contig32852	-	Sney_2_contig11762	Sang_2_contig26258	-	-	AT5G23630.1;KQK06344;LOC_Os05g33390.1;PAN19629;KXG21950;Zm00001d038150_P002	Probable_manganese-transporting_ATPase_PDR2_[Source:UniProtKB/Swiss-Prot%3BAcc:Q9LT02]
cluster_5548_window_1	576	-	-	Stown_2_contig22548	Sney_2_contig55708	Sang_2_contig49020	-	-	NA;PNT73151;LOC_Os05g38730.2;PVH62248;OQU78144;Zm00001d038393_P022	Putative_SAC3/GANP_family_protein__
cluster_54489_window_7	534	Salt_3_contig73155;Salt_3_contig17733;Salt_3_contig54116;Salt_2_contig23796	Smar_3_contig144365;Smar_2_contig28686;Smar_3_contig156768	Stown_3_contig160354;Stown_3_contig65674;Stown_3_contig229324	Sney_3_contig23968;Sney_2_contig62557;Sney_3_contig22248;Sney_3_contig206053;Sney_3_contig208455	Sang_3_contig30595;Sang_3_contig5759;Sang_3_contig170099;Sang_3_contig109802	Sbak_1_contig17870	Sver_1_contig6995;Sver_1_contig26649	AT3G51950.4;KQK14595;LOC_Os07g48410.2;PAN15475;OQU90486;Zm00001d022427_P003	Zinc_finger_CCCH_domain-containing_protein_46_[Source:UniProtKB/Swiss-Prot%3BAcc:Q9SV09]
cluster_8808_window_1	87	-	Smar_3_contig100640	-	-	Sang_2_contig35996	-	-	NA;KQK18353;LOC_Os06g30310.1;PAN24302;EER89786;Zm00001d037059_P003	alpha-glucan_water_dikinase,_chloroplast_precursor
cluster_48680_window_1	251	Salt_2_contig3970	-	-	-	Sang_2_contig47333	Sbak_1_contig74660	-	AT3G06290.4;KQK14935;LOC_Os07g45160.1;PAN15164;OQU90371;Zm00001d022343_P017	SAC3_family_protein_B_[Source:UniProtKB/Swiss-Prot%3BAcc:F4JAU2]
cluster_48681_window_1	260	Salt_2_contig5439	Smar_2_contig13771	-	Sney_2_contig33055	Sang_2_contig55523	-	-	NA;NA;LOC_Os01g69040.2;PVH37604;NA;Zm00001d042350_P001	RING/U-box_superfamily_protein
cluster_5540_window_1	322	Salt_3_contig125090;Salt_3_contig89680	Smar_3_contig77737	Stown_3_contig51063	Sney_3_contig4560	Sang_3_contig52956	Sbak_1_contig33956	Sver_1_contig22512	AT1G03650.1;KQJ97315;LOC_Os10g35680.1;PAN46635;EER91423;Zm00001d032556_P001	Acyl-CoA_N-acyltransferases_(NAT)_superfamily_protein_[Source:UniProtKB/TrEMBL%3BAcc:Q8GWN1]
cluster_48685_window_1	733	Salt_3_contig162468	Smar_3_contig66633	Stown_3_contig97085;Stown_2_contig4250	Sney_2_contig32013;Sney_3_contig29511	Sang_2_contig34556;Sang_3_contig189415	Sbak_1_contig27835	Sver_1_contig39233	AT3G26370.1;KQJ93419;LOC_Os06g47290.1;PAN04110;EES04548;Zm00001d015309_P002	Protein_PECTIC_ARABINOGALACTAN_SYNTHESIS-RELATED_[Source:UniProtKB/Swiss-Prot%3BAcc:Q9LIN9]
cluster_5545_window_1	557	Salt_3_contig110054	Smar_3_contig156375	Stown_3_contig107960	Sney_3_contig124727	Sang_3_contig215216	-	-	NA;KQK21089;LOC_Os06g15440.1;PVH35041;KXG29562;NA	-
cluster_48687_window_1	128	-	Smar_2_contig55246	Stown_3_contig67374	Sney_3_contig24586	-	Sbak_1_contig27381;Sbak_1_contig40017	Sver_1_contig93376;Sver_1_contig39828	AT3G19340.1;KQJ86733;LOC_Os11g32490.1;PAN20977;EES09845;Zm00001d007391_P010	Aminopeptidase_(DUF3754)_[Source:UniProtKB/TrEMBL%3BAcc:Q8RWC3]
cluster_9435_window_1	178	-	Smar_3_contig11265	Stown_3_contig75262	Sney_3_contig84786	Sang_3_contig162192	-	-	AT1G14980.1;KQK14970;LOC_Os03g25050.1;PAN49507;EER92223;Zm00001d029263_P001	10_kDa_chaperonin%2C_mitochondrial_[Source:UniProtKB/Swiss-Prot%3BAcc:P34893]
cluster_9434_window_1	208	-	Smar_3_contig70719	Stown_3_contig126352	Sney_3_contig145245	Sang_3_contig81361	Sbak_1_contig39488	Sver_1_contig59273	NA;KQJ88720;LOC_Os09g06740.1;PVH64134;EES07692;Zm00001d018393_P001	zinc_finger,_C3HC4_type_domain_containing_protein,_expressed
cluster_17219_window_2	669	Salt_3_contig117266;Salt_3_contig154403;Salt_2_contig31316	Smar_3_contig39892;Smar_2_contig17072	Stown_2_contig13351	Sney_3_contig70551;Sney_2_contig3444	Sang_3_contig194705;Sang_2_contig25731	Sbak_1_contig71839	Sver_1_contig97369	AT4G17360.3;KQK24163;LOC_Os03g01222.2;PVH66598;EER95701;Zm00001d048550_P001	Formyltetrahydrofolate_deformylase_2%2C_mitochondrial_[Source:UniProtKB/Swiss-Prot%3BAcc:F4JP46]
cluster_17217_window_1	292	-	Smar_2_contig15334	Stown_2_contig49961	Sney_2_contig23196	-	-	-	AT1G43722.1;NA;LOC_Os12g35239.1;PVH64750;NA;Zm00001d046476_P007	unknown_protein%3B_BEST_Arabidopsis_thaliana_protein_match_is:_unknown_protein_(TAIR:AT5G28730.1)%3B_Has_924_Blast_hits_to_912_proteins_in_109_species:_Archae_-_0%3B_Bacteria_-_0%3B_Metazoa_-_222%3B_Fungi_-_31%3B_Plants_-_661%3B_Viruses_-_0%3B_Other_Eukaryotes_-_10_/.../ce:_NCBI_BLink)._[Source:TAIR%3BAcc:AT1G43722]
cluster_17216_window_1	280	Salt_2_contig16599;Salt_2_contig6598	Smar_2_contig56259	Stown_2_contig54268	Sney_2_contig64668;Sney_2_contig60932	Sang_2_contig17775	Sbak_1_contig77703	Sver_1_contig96009	AT2G27510.1;KQK12273;LOC_Os03g61960.2;PAN44134;EER93144;Zm00001d034760_P001	Ferredoxin_[Source:UniProtKB/TrEMBL%3BAcc:A0A178VWS0]
cluster_17212_window_3	382	Salt_2_contig40006	Smar_2_contig55948	Stown_2_contig16705	Sney_2_contig2578	Sang_2_contig56755;Sang_3_contig10676	Sbak_1_contig77174	Sver_1_contig68145;Sver_1_contig19128	AT4G19600.1;KQJ94550;LOC_Os02g24190.2;PAN40178;EES07541;Zm00001d051291_P008	Cyclin-T1-4_[Source:UniProtKB/Swiss-Prot%3BAcc:Q8GYM6]
cluster_9439_window_1	65	-	Smar_3_contig72008	Stown_2_contig20894	Sney_3_contig8757	-	-	-	AT5G58003.2;KQK06491;LOC_Os05g32430.1;PVH62444;EER88728;Zm00001d038100_P002	CPL4_[Source:UniProtKB/TrEMBL%3BAcc:A0A178UQH1]
cluster_17210_window_1	92	Salt_3_contig42747	Smar_3_contig107082	Stown_2_contig18569	-	Sang_3_contig207723	Sbak_1_contig29805	-	AT3G16840.1;KQJ83516;LOC_Os04g43140.1;PAN39037;OQU81941;Zm00001d003031_P006	P-loop_containing_nucleoside_triphosphate_hydrolases_superfamily_protein_[Source:UniProtKB/TrEMBL%3BAcc:A0A178VJW0]
cluster_28094_window_7	198	Salt_2_contig30747	Smar_2_contig34243;Smar_3_contig125030	Stown_2_contig10454	Sney_2_contig31682;Sney_3_contig203396	Sang_2_contig39334	Sbak_1_contig61949	Sver_1_contig75913	AT1G34260.4;PNT73287;LOC_Os12g13440.1;PAN11076;EES01840;Zm00001d042662_P001	Putative_1-phosphatidylinositol-3-phosphate_5-kinase_FAB1D_[Source:UniProtKB/Swiss-Prot%3BAcc:Q9XID0]
cluster_14914_window_2	47	-	-	-	-	Sang_2_contig16836	Sbak_1_contig45941	Sver_1_contig83389	NA;NA;NA;NA;NA;Zm00001d006552_P005	hAT_dimerisation_domain-containing_protein
cluster_52077_window_1	439	-	Smar_3_contig55239	-	Sney_3_contig149716	-	-	-	AT4G32840.1;KQK07133;LOC_Os05g10650.1;PAN17622;EES17845;Zm00001d039499_P001	ATP-dependent_6-phosphofructokinase_[Source:UniProtKB/TrEMBL%3BAcc:A0A178V315]
cluster_52489_window_1	184	Salt_3_contig164750	Smar_3_contig82615	Stown_3_contig19612	Sney_3_contig75574	Sang_3_contig36862	-	Sver_1_contig61168	NA;PNT73043;LOC_Os01g58680.1;PVH37924;KXG33560;Zm00001d012571_P006	apurinic_endonuclease-redox_protein
cluster_52488_window_1	323	Salt_2_contig27866	Smar_3_contig122903	Stown_3_contig227792	Sney_3_contig207534;Sney_2_contig39419	Sang_2_contig17077	Sbak_1_contig88098;Sbak_1_contig88093;Sbak_1_contig88094	Sver_1_contig30461	AT5G47310.1;KQK00591;LOC_Os02g43840.1;PAN07395;EES07522;Zm00001d017468_P001	At5g47310_[Source:UniProtKB/TrEMBL%3BAcc:Q9LVS8]
cluster_52485_window_2	162	Salt_2_contig35244;Salt_3_contig164624	Smar_2_contig2652;Smar_2_contig49311	Stown_2_contig21297;Stown_2_contig58082	Sney_2_contig26108;Sney_2_contig21437	Sang_2_contig51377;Sang_2_contig31064	Sbak_1_contig13810;Sbak_1_contig78148	Sver_1_contig24399;Sver_1_contig102776	AT5G59410.1;KQK08042;LOC_Os05g01994.1;PAN16842;EES18883;Zm00001d035669_P002	At5g59410_[Source:UniProtKB/TrEMBL%3BAcc:Q6NKV4]
cluster_52487_window_1	198	-	-	-	-	-	Sbak_1_contig48224	Sver_1_contig3801	AT1G25560.1;KQK09293;LOC_Os01g49830.1;PAN29078;KXG22484;Zm00001d011639_P001	AP2/ERF_and_B3_domain-containing_transcription_repressor_TEM1_[Source:UniProtKB/Swiss-Prot%3BAcc:Q9C6M5]
cluster_52486_window_1	163	-	Smar_2_contig36770	-	Sney_2_contig61436	-	-	-	AT3G10350.2;KQK01946;LOC_Os02g51100.1;PAN08026;EES05530;Zm00001d018036_P003	P-loop_containing_nucleoside_triphosphate_hydrolases_superfamily_protein_[Source:UniProtKB/TrEMBL%3BAcc:F4J3Q8]
cluster_52481_window_1	53	Salt_3_contig160022	Smar_3_contig136524	Stown_3_contig80661	Sney_3_contig48506	Sang_3_contig54035	Sbak_1_contig64099	Sver_1_contig82924	AT4G26310.2;KQK12597;LOC_Os03g59160.1;PAN44446;KXG37316;Zm00001d034524_P002	Elongation_factor_P_(EF-P)_family_protein_[Source:UniProtKB/TrEMBL%3BAcc:F4JUX3]
cluster_52480_window_2	244	Salt_3_contig106021	-	Stown_2_contig3185	-	-	Sbak_1_contig9495	-	NA;KQK19629;LOC_Os06g02810.1;PAN21076;OQU84089;Zm00001d035978_P001	-
cluster_52483_window_1	441	-	-	Stown_3_contig64965	-	-	-	Sver_1_contig35209	NA;KQK22526;LOC_Os03g14900.1;PAN50570;EER92539;NA	NB-ARC/LRR_disease_resistance_protein
cluster_52482_window_1	337	-	-	-	-	-	-	Sver_1_contig1678;Sver_1_contig19580	AT3G24090.1;KQJ92430;LOC_Os12g03720.2;PVH33539;EES15572;Zm00001d044646_P059	GFAT_[Source:UniProtKB/TrEMBL%3BAcc:A0A384L621]
cluster_30100_window_1	240	Salt_3_contig156252	Smar_3_contig63515	Stown_3_contig161498	-	Sang_3_contig124876	-	Sver_1_contig50585	NA;PNT71535;LOC_Os06g30810.1;PAN24157;EER89814;Zm00001d007891_P001	OsMADS75_-_MADS-box_family_gene_with_M-alpha_type-box,_expressed
cluster_30101_window_1	99	-	Smar_3_contig67528	-	-	-	-	Sver_1_contig77123	NA;KQK15477;NA;PVH65128;NA;NA	-
cluster_30103_window_1	229	-	Smar_3_contig98161	-	-	-	-	Sver_1_contig25500	NA;KQK04832;LOC_Os05g49180.1;PAN18099;KXG22544;Zm00001d039041_P003	Putative_DUF1296_domain_containing_family_protein__
cluster_30104_window_1	89	Salt_3_contig6672	Smar_2_contig2442	Stown_3_contig39182	Sney_2_contig35755	Sang_2_contig40777	-	Sver_1_contig25309	AT5G03530.1;KQJ96947;LOC_Os10g31830.1;PVH31781;EER91530;Zm00001d032811_P003	RABC2A_[Source:UniProtKB/TrEMBL%3BAcc:A0A178UJG3]
cluster_30105_window_1	84	Salt_3_contig9941	Smar_3_contig69471;Smar_3_contig84205	Stown_3_contig181459	-	Sang_3_contig57976	-	-	NA;KQJ93606;LOC_Os02g07980.1;PVH47422;EER90156;Zm00001d046897_P001	expressed_protein
cluster_29979_window_1	330	Salt_2_contig3847;Salt_2_contig11285	Smar_2_contig47962;Smar_2_contig55056	Stown_2_contig50206	Sney_2_contig51449	Sang_2_contig7279	Sbak_1_contig13986	Sver_1_contig19548;Sver_1_contig96606	AT1G10500.1;PNT76654;LOC_Os06g05400.1;PVH48429;EER89188;Zm00001d045372_P002	AT1G10500_protein_[Source:UniProtKB/TrEMBL%3BAcc:B9DF88]
cluster_29978_window_1	280	Salt_2_contig1060	Smar_2_contig16472	Stown_2_contig55972	Sney_2_contig62488	Sang_2_contig44360	Sbak_1_contig100670	Sver_1_contig96293	AT1G48350.1;KQK12362;LOC_Os03g61260.1;PAN44199;EER90592;Zm00001d034724_P001	Uncharacterized_protein_At1g48350_[Source:UniProtKB/TrEMBL%3BAcc:Q0WWC5]
cluster_30108_window_1	315	Salt_3_contig74558	Smar_2_contig20080	Stown_2_contig17564	Sney_3_contig200054	Sang_2_contig31618	Sbak_1_contig36702	Sver_1_contig44564	AT3G47570.1;KQJ86889;LOC_Os11g36190.1;PVH34391;OQU85672;Zm00001d048357_P001	Probable_LRR_receptor-like_serine/threonine-protein_kinase_At3g47570_[Source:UniProtKB/Swiss-Prot%3BAcc:C0LGP4]
cluster_30109_window_2	210	Salt_3_contig113207	Smar_2_contig30432	Stown_2_contig30580	Sney_2_contig36490	Sang_2_contig4911	Sbak_1_contig27679	Sver_1_contig13713	AT3G48430.2;PNT73418;LOC_Os01g67970.1;PAN26974;KXG33953;Zm00001d012119_P001	Lysine-specific_demethylase_REF6_[Source:UniProtKB/Swiss-Prot%3BAcc:Q9STM3]
cluster_29975_window_1	452	Salt_2_contig40313	Smar_2_contig23163	Stown_2_contig35368	Sney_2_contig60866	Sang_2_contig46442	Sbak_1_contig19128	Sver_1_contig54829	AT1G30630.1;KQJ84546;LOC_Os04g52270.2;PAN40054;EES12840;Zm00001d026283_P002	Coatomer_subunit_epsilon-1_[Source:UniProtKB/Swiss-Prot%3BAcc:Q9SA78]
cluster_29974_window_1	215	Salt_2_contig5991	-	-	Sney_2_contig55499	-	-	-	NA;KQJ82216;LOC_Os04g31050.1;PAN37741;OQU81377;NA	-
cluster_29971_window_1	277	-	Smar_3_contig22073	-	Sney_3_contig145192	-	Sbak_1_contig104231	Sver_1_contig45439;Sver_1_contig86794	AT1G49760.1;KQJ83441;LOC_Os04g42600.2;PAN38981;EES12460;Zm00001d003106_P002	Polyadenylate-binding_protein_8_[Source:UniProtKB/Swiss-Prot%3BAcc:Q9FXA2]
cluster_17392_window_2	267	Salt_3_contig118382	Smar_3_contig3928;Smar_2_contig20197	Stown_2_contig58075;Stown_2_contig50958	Sney_3_contig61834;Sney_2_contig56270	Sang_3_contig74970;Sang_2_contig14434	Sbak_1_contig4535;Sbak_1_contig19666	Sver_1_contig98833;Sver_1_contig3931;Sver_1_contig36474	NA;KQJ92488;LOC_Os11g03300.2;PAN15647;EES16571;NA	-
cluster_1193_window_1	1345	-	-	Stown_3_contig199033	Sney_3_contig140674	-	-	-	AT1G65930.1;KQK09004;LOC_Os05g49760.1;PAN18030;OQU78460;Zm00001d039079_P002	Isocitrate_dehydrogenase_[NADP]_[Source:UniProtKB/TrEMBL%3BAcc:A0A178W7K0]
cluster_54883_window_4	296	-	Smar_3_contig64027	Stown_3_contig161478	Sney_3_contig108797	-	-	-	-	-
cluster_54881_window_3	291	Salt_3_contig50932	Smar_3_contig138168;Smar_3_contig104173	-	Sney_3_contig64364	Sang_3_contig189535;Sang_3_contig91428	Sbak_1_contig71623	Sver_1_contig26745	AT1G43760.1;PNT63215;LOC_Os02g29630.1;PVH33721;OQU88913;Zm00001d053698_P004	DNAse_I-like_superfamily_protein_[Source:UniProtKB/TrEMBL%3BAcc:F4ICS8]
cluster_54886_window_1	257	-	-	Stown_2_contig33462	-	Sang_3_contig108862	-	-	NA;NA;LOC_Os04g21480.1;NA;NA;Zm00001d005972_P007	-
cluster_54885_window_1	309	Salt_2_contig14362	Smar_2_contig29470;Smar_3_contig6718	Stown_2_contig2861	Sney_3_contig8244	Sang_2_contig11833	-	-	AT4G20940.1;KQK21033;LOC_Os07g05190.1;PAN09445;EER97969;Zm00001d007862_P001	Probable_LRR_receptor-like_serine/threonine-protein_kinase_At4g20940_[Source:UniProtKB/Swiss-Prot%3BAcc:C0LGQ9]
cluster_54884_window_1	205	-	-	-	Sney_2_contig60146	Sang_2_contig12584	-	-	AT3G20240.1;KQJ99002;LOC_Os08g40850.1;PAN36142;OQU80878;Zm00001d031527_P001	Probable_mitochondrial_adenine_nucleotide_transporter_BTL1_[Source:UniProtKB/Swiss-Prot%3BAcc:Q9LJX5]
cluster_2704_window_1	241	Salt_3_contig95190	-	-	-	Sang_3_contig79640	-	-	AT3G61710.4;KQK09205;LOC_Os03g44200.1;PVH37581;EES01994;Zm00001d011984_P002	Beclin-1-like_protein_[Source:UniProtKB/Swiss-Prot%3BAcc:Q9M367]
cluster_2705_window_2	148	Salt_2_contig44141;Salt_3_contig99145;Salt_3_contig37573	-	Stown_3_contig62140	Sney_3_contig131022	Sang_3_contig171085	Sbak_1_contig85184;Sbak_1_contig84748	Sver_1_contig29;Sver_1_contig90188	NA;KQK20652;LOC_Os10g21000.1;PAN19067;EES19664;Zm00001d038400_P001	nucleoside-triphosphatase
cluster_2706_window_1	192	-	-	Stown_3_contig70300	Sney_3_contig111335	Sang_3_contig49079	-	-	NA;KQK08966;NA;NA;NA;NA	-
cluster_2707_window_1	721	-	-	Stown_3_contig63660	-	Sang_3_contig218091	-	-	AT2G32970.1;KQK04530;LOC_Os05g51860.1;PVH61895;KXG22742;Zm00001d039224_P001	unknown_protein%3B_Has_158_Blast_hits_to_154_proteins_in_73_species:_Archae_-_0%3B_Bacteria_-_61%3B_Metazoa_-_0%3B_Fungi_-_0%3B_Plants_-_55%3B_Viruses_-_28%3B_Other_Eukaryotes_-_14_(source:_NCBI_BLink)._[Source:TAIR%3BAcc:AT2G32970]
cluster_2700_window_1	391	Salt_2_contig26470	Smar_2_contig57008	Stown_2_contig43830	Sney_2_contig41946	Sang_3_contig71963	Sbak_1_contig80796	Sver_1_contig92860	AT5G51640.1;KQK11173;LOC_Os01g68630.1;PAN26892;KXG33977;Zm00001d012074_P001	Protein_YLS7_[Source:UniProtKB/Swiss-Prot%3BAcc:Q9FHM0]
cluster_2701_window_1	104	Salt_3_contig23972	Smar_2_contig42108	Stown_3_contig230167	Sney_2_contig27852	Sang_3_contig94468	Sbak_1_contig37856	-	AT5G51540.1;KQK17239;LOC_Os06g47210.1;PVH47328;OQU76928;Zm00001d014516_P005	Mitochondrial_intermediate_peptidase%2C_mitochondrial_[Source:UniProtKB/Swiss-Prot%3BAcc:F4KDA5]
cluster_2702_window_1	193	Salt_3_contig61653	-	Stown_2_contig52801	Sney_3_contig35599	Sang_3_contig215559	Sbak_1_contig11218	Sver_1_contig80010	AT3G56070.2;KQJ91642;LOC_Os09g39780.1;PAN11060;EER96387;Zm00001d041157_P001	Peptidyl-prolyl_cis-trans_isomerase_CYP19-3_[Source:UniProtKB/Swiss-Prot%3BAcc:Q38867]
cluster_2708_window_1	266	-	-	Stown_2_contig4748	-	Sang_2_contig6261	-	-	NA;PNT77388;LOC_Os07g11670.1;PVH35203;NA;Zm00001d028302_P001	-
cluster_2709_window_2	259	Salt_3_contig81956;Salt_3_contig134889	Smar_3_contig102687	Stown_3_contig39364	Sney_3_contig162608;Sney_3_contig38752	Sang_3_contig82600	Sbak_1_contig35212	Sver_1_contig24341	AT5G23140.1;KQJ83676;LOC_Os04g44400.1;PAN39194;KXG26752;Zm00001d025891_P001	ATP-dependent_Clp_protease_proteolytic_subunit_2%2C_mitochondrial_[Source:UniProtKB/Swiss-Prot%3BAcc:Q9FN42]
cluster_6014_window_1	178	-	Smar_3_contig31963	-	-	Sang_3_contig68396	-	-	AT1G51350.1;KQJ87581;LOC_Os11g41990.2;PAN43540;EES08897;Zm00001d048763_P001	ARM_repeat_superfamily_protein_[Source:UniProtKB/TrEMBL%3BAcc:Q8RWE7]
cluster_46504_window_1	119	Salt_3_contig99134;Salt_3_contig113495	Smar_3_contig55136;Smar_3_contig53791;Smar_3_contig2737	Stown_3_contig229473;Stown_3_contig202286;Stown_2_contig20931	Sney_3_contig172508;Sney_3_contig177327;Sney_3_contig5174	Sang_3_contig94517;Sang_3_contig225285;Sang_3_contig220752;Sang_3_contig20120;Sang_3_contig54495	Sbak_1_contig16896;Sbak_1_contig69208	Sver_1_contig57539;Sver_1_contig2477;Sver_1_contig18919	NA;KQK21946;LOC_Os03g20100.1;PAN49948;EER92355;Zm00001d047581_P002	S1_RNA_binding_domain_containing_protein,_expressed
cluster_46507_window_1	62	Salt_3_contig124912	-	Stown_3_contig159028	Sney_3_contig71999	Sang_3_contig64262;Sang_3_contig121944	-	-	NA;NA;LOC_Os11g47400.1;NA;NA;NA	-
cluster_46506_window_1	69	Salt_3_contig26063	-	Stown_3_contig162888	Sney_3_contig1590	Sang_3_contig16066	-	Sver_1_contig100678;Sver_1_contig63116	AT5G14850.3;PNT65710;LOC_Os01g39810.3;PAN03587;KXG22325;Zm00001d014973_P003	Mannosyltransferase_[Source:UniProtKB/TrEMBL%3BAcc:Q94A15]
cluster_46501_window_1	266	Salt_3_contig156224;Salt_2_contig5766	Smar_2_contig4856;Smar_3_contig37662	Stown_2_contig26304;Stown_3_contig144611;Stown_2_contig57042	Sney_3_contig111841	Sang_3_contig61216;Sang_2_contig56001	Sbak_1_contig53737;Sbak_1_contig85698	Sver_1_contig91126	AT5G03030.1;KQK12945;LOC_Os03g56540.3;PVH31143;EER93361;Zm00001d034270_P001	Chaperone_DnaJ-domain_superfamily_protein_[Source:TAIR%3BAcc:AT5G03030]
cluster_43752_window_1	192	-	Smar_2_contig35924	Stown_3_contig145067	Sney_3_contig174647	Sang_2_contig14479	Sbak_1_contig105195;Sbak_1_contig105194	-	NA;KQK20995;LOC_Os07g04530.1;PAN09417;EER95850;Zm00001d018770_P002	GYF_domain_containing_protein
cluster_46503_window_2	253	-	Smar_3_contig17096	Stown_3_contig16282	Sney_3_contig69276	-	Sbak_1_contig87415	Sver_1_contig65474	AT2G27360.1;KQK07042;LOC_Os05g11950.2;PAN16720;EES17880;Zm00001d037828_P001	GDSL_esterase/lipase_At2g27360_[Source:UniProtKB/Swiss-Prot%3BAcc:Q9ZQI3]
cluster_43750_window_3	584	Salt_2_contig27702;Salt_2_contig10339;Salt_2_contig44059	Smar_3_contig14878;Smar_2_contig19879;Smar_2_contig18154	Stown_2_contig58687;Stown_3_contig218760;Stown_2_contig58276;Stown_3_contig19534	Sney_2_contig63820;Sney_3_contig136483;Sney_2_contig42318;Sney_2_contig22917	Sang_2_contig32932;Sang_3_contig89529;Sang_2_contig12596;Sang_2_contig54273	Sbak_1_contig25322;Sbak_1_contig58799;Sbak_1_contig100053	Sver_1_contig69723;Sver_1_contig69724;Sver_1_contig12527;Sver_1_contig38960	AT3G03900.2;KQK15607;LOC_Os07g38560.1;PAN14572;EER97419;Zm00001d021877_P002	Adenylyl-sulfate_kinase_3_[Source:UniProtKB/Swiss-Prot%3BAcc:Q9SRW7]
cluster_6019_window_1	1856	Salt_2_contig42815	Smar_2_contig55488	Stown_3_contig15164;Stown_2_contig48389	Sney_2_contig61920	Sang_2_contig29727	Sbak_1_contig74329	Sver_1_contig16649	AT3G11670.1;KQJ99777;LOC_Os02g33580.1;PAN06360;EES05202;Zm00001d016731_P002	DGD1_[Source:UniProtKB/TrEMBL%3BAcc:A0A178VKL1]
cluster_51901_window_1	1230	-	-	-	Sney_3_contig171131	Sang_3_contig243331	-	-	NA;PNT75006;LOC_Os08g34420.1;PVH61694;OQU86755;NA	-
cluster_55287_window_1	600	Salt_3_contig19978;Salt_2_contig19042	Smar_2_contig37933	Stown_3_contig48009;Stown_2_contig56021;Stown_3_contig154917	Sney_3_contig2563	Sang_2_contig45294	Sbak_1_contig22085	Sver_1_contig25561	AT5G39785.5;KQJ90226;LOC_Os09g24700.1;PAN12371;OQU89487;Zm00001d020454_P001	Protein_of_unknown_function_(DUF1666)_[Source:TAIR%3BAcc:AT5G39785]
cluster_51902_window_1	158	-	Smar_3_contig25383	-	-	-	-	Sver_1_contig79627	AT3G56960.2;KQK21626;LOC_Os03g24170.1;PAN49613;OQU92572;Zm00001d047457_P001	Phosphatidylinositol_4-phosphate_5-kinase_4_[Source:UniProtKB/Swiss-Prot%3BAcc:Q9M1K2]
cluster_55282_window_2	225	Salt_3_contig36558	Smar_3_contig41864	Stown_3_contig35513	-	-	-	-	NA;NA;LOC_Os07g08640.1;NA;NA;Zm00001d053350_P002	COV1__
cluster_16168_window_1	421	Salt_2_contig43852;Salt_3_contig161805	Smar_2_contig60279	Stown_2_contig54921;Stown_2_contig10757	Sney_2_contig52674	Sang_2_contig30632	Sbak_1_contig25351	Sver_1_contig83334	AT4G39740.1;KQJ90031;LOC_Os09g20430.1;PAN12138;EER98811;Zm00001d005662_P002	HCC2_[Source:UniProtKB/TrEMBL%3BAcc:A0A178V000]
cluster_16169_window_1	205	Salt_3_contig23621	Smar_3_contig48560;Smar_3_contig161247	Stown_3_contig49631;Stown_3_contig231824	Sney_3_contig199283	Sang_3_contig59285	Sbak_1_contig104770	Sver_1_contig55518	NA;KQJ95604;LOC_Os08g12680.1;PVH36429;KXG24721;Zm00001d024327_P001	zinc_finger_domain,_LSD1_subclass_family_protein,_expressed
cluster_3259_window_1	533	Salt_2_contig42801	Smar_2_contig60445	Stown_2_contig57889	Sney_2_contig27696	Sang_3_contig105816	Sbak_1_contig97618	Sver_1_contig11438	AT1G24706.9;KQK15792;LOC_Os01g68810.1;PAN26866;OQU88101;Zm00001d043861_P001	THO_complex_subunit_2_[Source:UniProtKB/Swiss-Prot%3BAcc:F4IAT2]
cluster_51908_window_3	299	Salt_2_contig43563;Salt_2_contig27705;Salt_3_contig98041	Smar_2_contig42392;Smar_2_contig57419	Stown_2_contig54250	Sney_2_contig64304;Sney_2_contig51453	Sang_2_contig29021;Sang_2_contig47284	Sbak_1_contig5928	Sver_1_contig8622	AT3G49645.1;PNT73822;LOC_Os07g16140.1;PAN44085;EER93118;Zm00001d034796_P006	FAD-binding_protein_[Source:UniProtKB/TrEMBL%3BAcc:A0A1I9LMB9]
cluster_16162_window_2	1665	Salt_2_contig39157	Smar_2_contig54295;Smar_2_contig56937	Stown_2_contig53561;Stown_2_contig53633	Sney_2_contig62025	Sang_2_contig52913;Sang_2_contig53416	Sbak_1_contig63193	Sver_1_contig88379;Sver_1_contig88382;Sver_1_contig88383;Sver_1_contig88381;Sver_1_contig37019;Sver_1_contig88384	AT1G77590.2;KQJ92081;LOC_Os12g07110.2;PAN16180;KXG23059;Zm00001d023538_P002	Long_chain_acyl-CoA_synthetase_9%2C_chloroplastic_[Source:UniProtKB/Swiss-Prot%3BAcc:Q9CAP8]
cluster_4702_window_1	214	Salt_3_contig43765;Salt_3_contig22189	Smar_3_contig97295;Smar_3_contig160989	Stown_3_contig54243	Sney_3_contig106427	Sang_3_contig243986	Sbak_1_contig76035	Sver_1_contig54758;Sver_1_contig28336	NA;KQK17506;LOC_Os06g49680.1;PAN22417;OQU77081;Zm00001d014752_P001	-
cluster_4703_window_1	1124	Salt_3_contig95076	Smar_3_contig53258	Stown_3_contig58994	Sney_3_contig368	Sang_3_contig201365	Sbak_1_contig18442	Sver_1_contig75223;Sver_1_contig76233	NA;KQJ92204;NA;PAN23315;KXG32939;Zm00001d011427_P038	-
cluster_756_window_1	586	Salt_2_contig15975	Smar_2_contig2308	Stown_2_contig54288	-	-	Sbak_1_contig81627	Sver_1_contig89428	AT4G31410.3;KQK17269;LOC_Os06g47860.2;PAN22624;KXG20722;Zm00001d014587_P001	AT4G31410_protein_[Source:UniProtKB/TrEMBL%3BAcc:Q8S9L2]
cluster_757_window_2	525	Salt_3_contig102943	Smar_3_contig47565	Stown_3_contig213925;Stown_3_contig15904	Sney_3_contig24154	Sang_3_contig225124	Sbak_1_contig73303	Sver_1_contig95775	AT1G27530.1;KQJ81808;LOC_Os10g13800.1;PAN50576;EER92542;Zm00001d028450_P001	Ubiquitin-fold_modifier-conjugating_enzyme_1_[Source:UniProtKB/Swiss-Prot%3BAcc:Q9SXC8]
cluster_751_window_1	304	-	-	Stown_3_contig49619	Sney_2_contig59766	Sang_2_contig2165	-	-	NA;NA;LOC_Os06g33040.1;NA;NA;Zm00001d012923_P002	RMUA
cluster_752_window_1	404	Salt_3_contig38886	-	-	-	Sang_3_contig152413	Sbak_1_contig65029	-	AT4G00750.1;KQK00747;LOC_Os02g45310.1;PAN07562;EES05735;Zm00001d017583_P002	Probable_methyltransferase_PMT15_[Source:UniProtKB/Swiss-Prot%3BAcc:Q9ZPH9]
cluster_4705_window_1	229	Salt_2_contig19359	Smar_2_contig13997	Stown_2_contig10343	Sney_2_contig5430	Sang_2_contig28934	Sbak_1_contig91171	Sver_1_contig44202;Sver_1_contig94234	AT4G01400.1;KQJ91180;LOC_Os09g36230.1;PAN13521;EER97089;Zm00001d021294_P001	Pentatricopeptide_repeat-containing_protein_At4g01400%2C_mitochondrial_[Source:UniProtKB/Swiss-Prot%3BAcc:Q8LDU5]
cluster_4709_window_1	133	Salt_3_contig106689	-	Stown_3_contig211123	-	-	-	-	AT5G06370.1;PNT71172;LOC_Os05g36910.1;PAN19287;EES19605;Zm00001d010152_P006	AT5g06370/MHF15_11_[Source:UniProtKB/TrEMBL%3BAcc:Q93V51]
cluster_758_window_1	318	-	Smar_3_contig24052	Stown_2_contig47100;Stown_2_contig55133	Sney_2_contig42362	Sang_2_contig1778	Sbak_1_contig102461	Sver_1_contig9653	NA;KQK07617;LOC_Os05g05040.1;PAN17215;KXG21266;Zm00001d024800_P001	-
cluster_759_window_1	258	Salt_3_contig145269	Smar_3_contig78063	Stown_3_contig70683	Sney_3_contig14	-	Sbak_1_contig58687	Sver_1_contig7950	AT1G80870.1;KQJ95880;LOC_Os08g17320.1;PAN34917;EES13727;Zm00001d024134_P001	Putative_receptor-like_protein_kinase_At1g80870_[Source:UniProtKB/Swiss-Prot%3BAcc:Q9SAH3]
cluster_17391_window_1	410	-	Smar_3_contig144298	-	-	Sang_3_contig247512	-	-	NA;NA;LOC_Os07g40360.1;NA;NA;NA	-
cluster_49221_window_2	190	Salt_3_contig47607;Salt_3_contig13921	Smar_3_contig124863;Smar_3_contig7626;Smar_3_contig132831	Stown_3_contig231764	Sney_3_contig204545;Sney_3_contig80920;Sney_3_contig80163	Sang_3_contig147839	Sbak_1_contig42424;Sbak_1_contig41843	Sver_1_contig29521	NA;KQJ99102;LOC_Os08g41750.1;PVH37252;EES15318;Zm00001d031601_P001	Receptor-like_kinase-like
cluster_49220_window_1	110	Salt_3_contig24170	-	Stown_3_contig88817	Sney_3_contig74513	Sang_3_contig176939	Sbak_1_contig83985	Sver_1_contig27479	NA;KQK19463;LOC_Os06g06940.1;PVH35956;KXG19388;Zm00001d045207_P001	Putative_S-locus-like_receptor_protein_kinase_family_protein__
cluster_49223_window_1	180	-	-	Stown_2_contig8331	Sney_2_contig38911	-	-	-	NA;NA;LOC_Os11g10190.1;PVH31464;NA;NA	-
cluster_45979_window_1	207	Salt_3_contig21223	Smar_3_contig20372	-	Sney_3_contig185683	Sang_3_contig175105	-	-	NA;KQK06367;LOC_Os05g33110.1;PAN19662;EES18193;Zm00001d009938_P001	endo-1,3;1,4-beta-D-glucanase_precursor
cluster_49224_window_1	564	Salt_3_contig20193	-	Stown_3_contig197573;Stown_2_contig38278	Sney_3_contig12767	Sang_2_contig10789;Sang_3_contig193054;Sang_3_contig103933	Sbak_1_contig15090	Sver_1_contig25537;Sver_1_contig57229	NA;PNT78151;LOC_Os03g06420.1;PAN51474;EER95466;Zm00001d048431_P001	-
cluster_49226_window_1	163	-	-	-	Sney_3_contig185727	Sang_3_contig108824	-	-	AT3G60160.3;KQJ84279;LOC_Os04g49890.1;PVH35207;OQU81414;Zm00001d002503_P002	ABC_transporter_C_family_member_9_[Source:UniProtKB/Swiss-Prot%3BAcc:Q9M1C7]
cluster_45975_window_1	218	Salt_2_contig41485	Smar_2_contig58592	Stown_3_contig229223;Stown_3_contig221426;Stown_2_contig58362	Sney_2_contig1035	Sang_3_contig205353	Sbak_1_contig61001;Sbak_1_contig61000	Sver_1_contig95463	AT1G69980.1;KQJ91480;LOC_Os09g38750.1;PAN13831;EER99355;Zm00001d006337_P001	At1g69980_[Source:UniProtKB/TrEMBL%3BAcc:A1A6I1]
cluster_45974_window_1	204	-	Smar_3_contig58953	-	-	Sang_3_contig125430	Sbak_1_contig38818	-	NA;KQJ85834;NA;PVH63217;KXG23984;NA	-
cluster_45976_window_1	370	Salt_3_contig161755;Salt_3_contig85009	Smar_3_contig19227	Stown_3_contig37520	Sney_3_contig179079;Sney_3_contig207943	Sang_3_contig245187	Sbak_1_contig63890;Sbak_1_contig21140	Sver_1_contig18886;Sver_1_contig52180	AT1G21000.1;KQK17616;LOC_Os06g41930.2;PAN23243;KXG20399;Zm00001d046688_P001	At1g21000/F9H16_1_[Source:UniProtKB/TrEMBL%3BAcc:Q93V70]
cluster_45971_window_1	329	-	Smar_2_contig44962	Stown_3_contig157181	-	-	-	-	AT1G02260.1;KQJ96921;LOC_Os03g05390.9;PAN51581;KXG40175;Zm00001d027667_P013	At1g02260_[Source:UniProtKB/TrEMBL%3BAcc:O81915]
cluster_45970_window_1	213	Salt_3_contig15150	Smar_3_contig49609	-	Sney_3_contig64969	Sang_3_contig113616	-	-	AT2G45910.1;KQJ97716;LOC_Os10g40100.2;PVH32417;EER91973;Zm00001d029847_P001	U-box_domain-containing_protein_33_[Source:UniProtKB/Swiss-Prot%3BAcc:Q8GUH1]
cluster_37450_window_1	1368	Salt_3_contig122922	Smar_3_contig148858	Stown_3_contig26856	Sney_3_contig165229	Sang_3_contig53802	Sbak_1_contig101586	Sver_1_contig79653	AT3G04550.1;KQJ96906;LOC_Os10g30870.1;PAN47106;EES13112;Zm00001d001812_P001	Rubisco_accumulation_factor_1.2%2C_chloroplastic_[Source:UniProtKB/Swiss-Prot%3BAcc:Q9SR19]
cluster_37454_window_1	114	Salt_2_contig2605	-	-	Sney_3_contig157058	Sang_2_contig56641	-	-	AT1G64400.1;KQK23104;LOC_Os03g10180.1;PAN51057;EER95331;Zm00001d048175_P004	Long_chain_acyl-CoA_synthetase_3_[Source:UniProtKB/Swiss-Prot%3BAcc:Q9C7W4]
cluster_37459_window_1	150	Salt_2_contig26270	Smar_2_contig3879;Smar_3_contig90936	Stown_2_contig41764	Sney_3_contig8647	-	-	-	AT1G03670.1;KQK20340;LOC_Os11g14570.4;PVH33790;EER89595;Zm00001d000158_P001	Ankyrin_repeat_family_protein_[Source:UniProtKB/TrEMBL%3BAcc:F4I2G1]
cluster_37458_window_2	160	-	-	-	-	Sang_3_contig47701	Sbak_1_contig100118	-	AT1G79680.1;KQJ98412;LOC_Os10g06140.1;PAN43494;OQU80289;Zm00001d035479_P001	Wall-associated_receptor_kinase-like_10_[Source:UniProtKB/Swiss-Prot%3BAcc:Q8VYA3]
cluster_13243_window_1	393	Salt_3_contig70231	Smar_3_contig43267;Smar_2_contig59583;Smar_3_contig136826	Stown_2_contig58372;Stown_3_contig220658	Sney_3_contig197071;Sney_2_contig20291	Sang_3_contig159648	Sbak_1_contig28337	Sver_1_contig14309	AT5G08060.1;PNT72902;LOC_Os01g55770.1;PAN28376;EES03658;Zm00001d012679_P004	Furry_[Source:UniProtKB/TrEMBL%3BAcc:Q9SD78]
cluster_6496_window_1	203	-	Smar_2_contig1591	-	-	Sang_3_contig139238	-	-	AT1G67140.3;KQK18236;LOC_Os06g30901.1;PVH47760;OQU76463;Zm00001d046039_P022	HEAT_repeat-containing_protein_[Source:TAIR%3BAcc:AT1G67140]
cluster_14211_window_1	402	Salt_3_contig71096;Salt_3_contig164275	Smar_3_contig54496;Smar_3_contig13682;Smar_3_contig143671	Stown_3_contig75714	Sney_3_contig134389;Sney_3_contig94510	Sang_3_contig54313;Sang_3_contig173370	Sbak_1_contig84481	Sver_1_contig63043	AT3G58730.1;KQJ84912;LOC_Os04g55040.2;PVH35932;EES12954;Zm00001d024242_P001	V-type_proton_ATPase_subunit_D_[Source:UniProtKB/Swiss-Prot%3BAcc:Q9XGM1]
cluster_40225_window_1	384	-	-	-	-	-	Sbak_1_contig52327	Sver_1_contig40378	NA;PNT67498;LOC_Os10g32170.1;PVH31666;EER91521;Zm00001d032794_P001	xyloglucan_galactosyltransferase_KATAMARI1
cluster_40222_window_1	772	Salt_3_contig46790	Smar_3_contig35004	-	-	-	-	-	AT1G16210.1;KQJ84037;LOC_Os04g47370.2;PAN39573;OQU82132;Zm00001d002677_P001	Coiled-coil_protein_[Source:UniProtKB/TrEMBL%3BAcc:Q8VYC9]
cluster_40223_window_1	534	-	Smar_3_contig9505	Stown_3_contig40208	Sney_3_contig46292	Sang_3_contig56351	-	Sver_1_contig97568	AT2G07050.1;KQJ93257;LOC_Os02g04710.1;PAN03957;EES06259;Zm00001d053889_P005	Cycloartenol_synthase_[Source:UniProtKB/Swiss-Prot%3BAcc:P38605]
cluster_40220_window_1	251	-	Smar_3_contig21702	Stown_3_contig75632	Sney_3_contig166664	-	Sbak_1_contig96500	Sver_1_contig36150	NA;KQJ93779;LOC_Os02g09840.1;PAN04461;KXG29677;Zm00001d015665_P010	serine/threonine-protein_phosphatase_2A_regulatory_subunit_B_subunitbeta
cluster_40221_window_1	77	-	Smar_3_contig146428	-	Sney_3_contig33209	Sang_3_contig60620	-	-	AT1G21780.2;KQJ94777;LOC_Os08g01320.2;PAN33205;EES14358;NA	BTB/POZ_domain-containing_protein_At1g21780_[Source:UniProtKB/Swiss-Prot%3BAcc:Q9XHZ8]
cluster_49446_window_1	632	Salt_3_contig100079	-	-	-	-	-	Sver_1_contig82154	AT5G48030.1;KQK12082;LOC_Os06g02620.1;PAN26097;EER89093;Zm00001d035974_P001	GFA2_[Source:UniProtKB/TrEMBL%3BAcc:A0A178UJR3]
cluster_22229_window_1	259	-	-	-	-	-	Sbak_1_contig86186	Sver_1_contig60814	NA;KQK09181;LOC_Os01g48690.1;PAN29184;EES01259;Zm00001d011596_P001	ribosomal_protein_rpS20
cluster_7052_window_1	122	-	-	Stown_3_contig39371	-	Sang_3_contig172100	Sbak_1_contig27982;Sbak_1_contig29149	Sver_1_contig102362	AT3G09090.2;KQK12385;LOC_Os03g61050.1;PVH30983;KXG37232;Zm00001d034701_P009	Protein_DEFECTIVE_IN_EXINE_FORMATION_1_[Source:UniProtKB/Swiss-Prot%3BAcc:F4IYM4]
cluster_7051_window_1	150	Salt_2_contig21776	Smar_2_contig745	Stown_2_contig41455	Sney_2_contig40665	-	Sbak_1_contig100070;Sbak_1_contig72216	Sver_1_contig34899	AT3G07230.1;KQJ86856;NA;PAN20743;EES08433;NA	At3g07230_[Source:UniProtKB/TrEMBL%3BAcc:Q9SFV3]
cluster_7050_window_1	146	-	-	Stown_3_contig180274	Sney_3_contig153456	-	Sbak_1_contig63487	Sver_1_contig101094	AT2G47240.3;PNT72020;LOC_Os05g04170.2;PAN17090;KXG21217;Zm00001d024723_P002	Long_chain_acyl-CoA_synthetase_1_[Source:UniProtKB/Swiss-Prot%3BAcc:O22898]
cluster_7057_window_1	251	Salt_2_contig24971	-	-	Sney_3_contig125123	-	Sbak_1_contig95784	Sver_1_contig27119	AT5G44240.2;PNT60834;LOC_Os04g57060.1;PVH35142;KXG26001;Zm00001d025153_P007	Phospholipid-transporting_ATPase_[Source:UniProtKB/TrEMBL%3BAcc:F4K8T6]
cluster_7055_window_1	48	Salt_3_contig162538	Smar_2_contig15911	Stown_3_contig182754	Sney_2_contig15027	Sang_3_contig242222	Sbak_1_contig47361	Sver_1_contig99627	AT4G30780.1;KQK19230;LOC_Os06g08740.1;PAN25415;KXG19495;Zm00001d045084_P004	ATP-dependent_DNA_helicase_[Source:UniProtKB/TrEMBL%3BAcc:Q9SUG8]
cluster_7054_window_3	342	Salt_2_contig14551	Smar_2_contig4620	Stown_2_contig44248;Stown_2_contig44250	Sney_2_contig36038	Sang_2_contig42256;Sang_2_contig35581	Sbak_1_contig27648	Sver_1_contig95989	AT4G33910.1;KQK13070;LOC_Os03g55380.1;PVH31191;EER93408;Zm00001d034124_P002	Probable_prolyl_4-hydroxylase_9_[Source:UniProtKB/Swiss-Prot%3BAcc:Q8VZJ7]
cluster_8117_window_1	412	-	-	-	-	-	Sbak_1_contig37920	Sver_1_contig33858	NA;PNT72125;LOC_Os10g10490.1;PVH34302;OQU78093;Zm00001d034619_P001	-
cluster_7058_window_1	140	Salt_3_contig135149	-	Stown_3_contig88455	-	-	-	Sver_1_contig70779	NA;NA;LOC_Os01g48610.1;NA;NA;NA	-
cluster_28947_window_1	388	Salt_2_contig9178	Smar_2_contig13235	Stown_2_contig58369	Sney_2_contig44157	Sang_2_contig43784	Sbak_1_contig11599	Sver_1_contig59017	AT1G42480.1;KQJ92917;LOC_Os02g02524.1;PVH65515;KXG29298;Zm00001d054017_P005	TLR4_regulator/MIR-interacting_MSAP_protein_[Source:UniProtKB/TrEMBL%3BAcc:Q680L3]
cluster_47554_window_1	318	Salt_3_contig150194	-	-	-	-	-	Sver_1_contig82151	AT5G24910.1;PNT65553;LOC_Os12g02640.1;PAN41037;OQU82742;Zm00001d035484_P001	Cytochrome_P450_714A1_[Source:UniProtKB/Swiss-Prot%3BAcc:Q93Z79]
cluster_23838_window_1	256	Salt_3_contig27656	-	Stown_3_contig98067	Sney_3_contig203007	Sang_3_contig27332	-	-	NA;NA;LOC_Os06g04540.1;PAN25934;EER89149;Zm00001d036088_P001	DNA_binding_protein
cluster_28946_window_1	165	-	-	Stown_3_contig212035	Sney_3_contig206340	-	-	Sver_1_contig100004	AT2G19560.1;KQJ90119;LOC_Os09g21760.1;PAN12264;EER98853;Zm00001d020359_P002	Enhanced_ethylene_response_protein_5_[Source:UniProtKB/Swiss-Prot%3BAcc:Q8GWE6]
cluster_23839_window_1	117	Salt_3_contig126517	Smar_3_contig49861	-	Sney_3_contig78898	Sang_2_contig28120	-	-	NA;KQJ90756;LOC_Os09g31400.1;PVH64605;EER99089;Zm00001d020939_P001	ethylene-insensitive_3
cluster_57680_window_1	175	-	Smar_3_contig58349	Stown_2_contig13567	-	-	Sbak_1_contig70483	-	NA;NA;NA;NA;OQU77929;NA	-
cluster_23831_window_2	444	-	Smar_3_contig73131	Stown_3_contig210248	-	-	-	-	AT5G08020.1;KQK22902;LOC_Os03g11540.1;PAN50881;EER95276;Zm00001d048086_P001	Replication_protein_A_70_kDa_DNA-binding_subunit_B_[Source:UniProtKB/Swiss-Prot%3BAcc:Q9SD82]
cluster_57682_window_1	705	-	-	-	-	-	Sbak_1_contig68246	Sver_1_contig68971	AT3G06490.1;KQK21947;LOC_Os07g48870.1;PAN15514;KXG36991;Zm00001d007191_P001	Transcription_factor_MYB108_[Source:UniProtKB/Swiss-Prot%3BAcc:Q9LDE1]
cluster_57683_window_2	90	Salt_2_contig19965	Smar_3_contig118420	Stown_2_contig33269;Stown_3_contig29533	Sney_3_contig67901	Sang_2_contig50251;Sang_3_contig19468	-	Sver_1_contig1079	AT2G20440.1;PNT69409;LOC_Os02g56570.1;PAN08841;EES07727;Zm00001d018438_P002	Ypt/Rab-GAP_domain_of_gyp1p_superfamily_protein_[Source:UniProtKB/TrEMBL%3BAcc:F4IVD6]
cluster_16806_window_1	215	Salt_3_contig113496	Smar_3_contig8828	Stown_3_contig82657;Stown_3_contig67094	Sney_3_contig131887	Sang_3_contig50948;Sang_3_contig38754	Sbak_1_contig7878	Sver_1_contig84670	AT2G43820.1;KQJ81836;LOC_Os04g12710.1;PVH34950;EES11834;Zm00001d008795_P002	UDP-glycosyltransferase_74F2_[Source:UniProtKB/Swiss-Prot%3BAcc:O22822]
cluster_23835_window_1	676	-	-	Stown_3_contig119313	Sney_3_contig196457	-	-	-	-	-
cluster_23837_window_1	205	-	-	-	Sney_3_contig177366	Sang_3_contig85780	-	-	AT5G45780.1;KQJ94183;LOC_Os02g14120.1;PAN04914;EES06565;Zm00001d016197_P001	Probable_LRR_receptor-like_serine/threonine-protein_kinase_At5g45780_[Source:UniProtKB/Swiss-Prot%3BAcc:C0LGU5]
cluster_62028_window_1	241	-	Smar_2_contig11708	Stown_2_contig37825	Sney_2_contig19230	-	-	-	NA;KQJ84756;LOC_Os04g53550.1;PVH35880;EES12892;Zm00001d002224_P001	ABC_transporter,_ATP-binding_protein
cluster_62029_window_1	564	Salt_3_contig16309	-	Stown_3_contig77569;Stown_3_contig195272	Sney_3_contig150498	Sang_3_contig19872;Sang_3_contig156861	Sbak_1_contig11757	Sver_1_contig75269	AT5G45890.1;KQK13152;LOC_Os03g54130.1;PAN34559;EER93437;Zm00001d013261_P001	Senescence-specific_cysteine_protease_SAG12_[Source:UniProtKB/Swiss-Prot%3BAcc:Q9FJ47]
cluster_62024_window_1	547	-	Smar_2_contig33774	Stown_3_contig102767	Sney_3_contig51323	-	-	-	NA;NA;NA;PAN30273;NA;NA	-
cluster_62025_window_1	137	Salt_3_contig149640	Smar_3_contig18991	Stown_3_contig107298	Sney_3_contig175934	-	-	-	AT3G52040.1;KQK03860;LOC_Os01g16550.1;PAN31332;EES02755;Zm00001d008257_P001	2%2C3-bisphosphoglycerate-dependent_phosphoglycerate_mutase_[Source:UniProtKB/TrEMBL%3BAcc:Q9SV00]
cluster_32249_window_1	814	Salt_3_contig8627	-	-	-	Sang_3_contig116728	-	-	NA;NA;LOC_Os07g30190.1;NA;NA;NA	-
cluster_32248_window_1	458	-	Smar_2_contig58403	-	Sney_2_contig48842	Sang_2_contig57187	-	-	NA;KQK03407;LOC_Os12g13570.1;PAN33112;KXG31497;Zm00001d039306_P005	MYB_family_transcription_factor
cluster_6839_window_1	323	Salt_2_contig23237	-	-	-	-	Sbak_1_contig63591	-	AT4G23440.2;KQK09865;LOC_Os01g55530.1;PAN05771;KXG30213;Zm00001d053244_P001	Disease_resistance_protein_(TIR-NBS_class)_[Source:UniProtKB/TrEMBL%3BAcc:O81740]
cluster_32241_window_1	236	-	Smar_2_contig20464	Stown_2_contig9662	Sney_2_contig10566	-	-	Sver_1_contig36138;Sver_1_contig28566	AT3G06530.5;KQJ83918;LOC_Os04g46310.1;PAN39433;KXG31807;Zm00001d039758_P006	ARM_repeat_superfamily_protein_[Source:UniProtKB/TrEMBL%3BAcc:A0A1I9LP28]
cluster_6833_window_10	447	Salt_2_contig40472	Smar_2_contig51110	Stown_2_contig21292	Sney_2_contig64707;Sney_2_contig60822	Sang_2_contig55892	Sbak_1_contig72950	Sver_1_contig43281	AT5G56730.1;KQK08325;LOC_Os01g37825.1;PAN30412;KXG32731;Zm00001d044498_P007	Insulinase_(Peptidase_family_M16)_protein_[Source:TAIR%3BAcc:AT5G56730]
cluster_32242_window_1	418	Salt_2_contig20771;Salt_2_contig34457	Smar_3_contig133599;Smar_2_contig38608	Stown_2_contig44092	Sney_2_contig14811	Sang_2_contig30429;Sang_2_contig6983	Sbak_1_contig66504	Sver_1_contig40322	AT1G05600.3;KQK11162;LOC_Os04g52725.1;PAN26907;EES03972;Zm00001d011559_P001	Pentatricopeptide_repeat-containing_protein_At1g05600_[Source:UniProtKB/Swiss-Prot%3BAcc:Q9SYK1]
cluster_32245_window_1	230	Salt_2_contig29868;Salt_2_contig40756	Smar_2_contig28809	Stown_2_contig39465;Stown_2_contig52482	Sney_2_contig9081	Sang_2_contig53733	Sbak_1_contig24954;Sbak_1_contig4670	Sver_1_contig42262;Sver_1_contig83817	AT5G66030.2;KQK16312;LOC_Os07g28940.1;PAN13878;KXG36201;Zm00001d006357_P001	Protein_GRIP_[Source:UniProtKB/Swiss-Prot%3BAcc:Q8S2T0]
cluster_32244_window_1	290	Salt_3_contig108442;Salt_3_contig42199	Smar_2_contig34138	Stown_2_contig17151	Sney_2_contig45329	Sang_2_contig33900;Sang_2_contig24360	Sbak_1_contig42994	Sver_1_contig12260	AT4G22300.1;PNT62101;LOC_Os04g57370.1;PAN40940;OQU82541;Zm00001d001903_P001	Probable_carboxylesterase_SOBER1-like_[Source:UniProtKB/Swiss-Prot%3BAcc:Q8GYK2]
cluster_32247_window_1	634	-	-	-	-	-	Sbak_1_contig63370	Sver_1_contig19199	AT5G49665.1;KQJ81710;LOC_Os04g01160.1;PAN36826;OQU81039;Zm00001d004553_P001	E3_ubiquitin-protein_ligase_WAV3_[Source:UniProtKB/Swiss-Prot%3BAcc:Q9LTA6]
cluster_47553_window_1	383	Salt_3_contig15787	Smar_3_contig116823	Stown_3_contig91185;Stown_3_contig231531	-	-	Sbak_1_contig14564;Sbak_1_contig14563	Sver_1_contig33008	AT1G25450.1;KQK18680;LOC_Os06g15170.1;PAN25162;EER89559;Zm00001d017941_P001	3-ketoacyl-CoA_synthase_5_[Source:UniProtKB/Swiss-Prot%3BAcc:Q9C6L5]
cluster_60163_window_1	220	Salt_3_contig85691	-	Stown_3_contig27030	Sney_3_contig15357	Sang_3_contig248494	-	-	AT5G28750.1;KQK14077;LOC_Os03g43430.1;PAN46048;EER91204;Zm00001d033317_P001	Sec-independent_protein_translocase_protein_TATA%2C_chloroplastic_[Source:UniProtKB/Swiss-Prot%3BAcc:Q9LKU2]
cluster_40199_window_1	203	Salt_2_contig21596	Smar_3_contig76979	Stown_3_contig63903	-	-	-	-	NA;NA;NA;PVH47268;KXG20805;NA	-
cluster_6360_window_1	208	Salt_3_contig4532	Smar_3_contig115865	Stown_3_contig84303	-	-	-	-	NA;NA;NA;PAN07110;OQU85332;Zm00001d017252_P003	E3_ubiquitin-protein_ligase_PRT1
cluster_55643_window_1	190	-	Smar_3_contig71158	Stown_3_contig53445;Stown_3_contig131767	Sney_3_contig51961	Sang_3_contig136343	-	-	AT3G20740.1;KQJ94988;LOC_Os08g04270.3;PAN33513;OQU79846;Zm00001d024698_P002	Polycomb_group_protein_FERTILIZATION-INDEPENDENT_ENDOSPERM_[Source:UniProtKB/Swiss-Prot%3BAcc:Q9LT47]
cluster_32869_window_1	194	Salt_3_contig118359	Smar_2_contig19012;Smar_3_contig148135	Stown_3_contig180048	Sney_3_contig15133	Sang_3_contig19725	Sbak_1_contig68894	Sver_1_contig47056	AT3G20440.1;KQK18367;LOC_Os06g26234.1;PAN24301;EES01041;Zm00001d011301_P001	1%2C4-alpha-glucan-branching_enzyme_3%2C_chloroplastic/amyloplastic_[Source:UniProtKB/Swiss-Prot%3BAcc:D2WL32]
cluster_32868_window_1	211	Salt_2_contig37019	-	-	Sney_2_contig11400	-	-	-	AT4G17140.3;PNT67930;LOC_Os02g27110.1;PVH32355;KXG38896;Zm00001d047074_P004	Pleckstrin_homology_(PH)_domain-containing_protein_[Source:UniProtKB/TrEMBL%3BAcc:F4JNE2]
cluster_32865_window_2	111	-	Smar_3_contig91738	-	-	-	-	Sver_1_contig19715	NA;KQJ99363;LOC_Os08g44420.1;PVH37399;EES14087;Zm00001d049938_P024	_kinesin-related_protein8
cluster_32864_window_1	287	Salt_3_contig107178	-	Stown_3_contig153106	Sney_3_contig173686	Sang_3_contig115319	-	-	AT4G29090.1;PNT78255;LOC_Os03g42270.1;PVH34268;OQU83408;NA	Putative_reverse_transcriptase/RNA-dependent_DNA_polymerase_[Source:UniProtKB/TrEMBL%3BAcc:Q9SZD8]
cluster_32867_window_4	115	Salt_3_contig143849	Smar_3_contig11506	-	-	Sang_3_contig226171;Sang_3_contig146858	Sbak_1_contig68172	-	NA;KQJ90868;LOC_Os08g40510.1;PVH37202;KXG25581;Zm00001d049768_P001	oligopeptide_transporter-like_protein
cluster_32866_window_1	275	Salt_3_contig89948	Smar_3_contig79404;Smar_2_contig29037	Stown_3_contig30440;Stown_2_contig49173	Sney_2_contig26269;Sney_2_contig12292;Sney_3_contig49009	Sang_2_contig30937	-	Sver_1_contig10764	AT5G07900.1;KQK06341;LOC_Os05g33460.1;PAN19613;OQU77961;Zm00001d010329_P001	Mitochondrial_transcription_termination_factor_family_protein_[Source:UniProtKB/TrEMBL%3BAcc:Q9SD94]
cluster_32861_window_1	102	Salt_3_contig58838	-	Stown_3_contig185076	-	Sang_3_contig152820	-	-	NA;PNT77618;LOC_Os03g17440.1;PVH32858;EER92441;Zm00001d028691_P004	Expressed_protein%3B__protein
cluster_32860_window_1	295	-	-	Stown_2_contig57074	Sney_3_contig193101	Sang_2_contig17979	-	-	AT2G02360.1;PNT76451;LOC_Os02g56840.1;PAN08873;KXG31332;Zm00001d053172_P002	F-box_protein_PP2-B10_[Source:UniProtKB/Swiss-Prot%3BAcc:Q9ZVQ6]
cluster_32863_window_1	139	Salt_3_contig73200	Smar_3_contig35836	Stown_3_contig126089;Stown_2_contig45575	Sney_3_contig184474	Sang_3_contig56762	Sbak_1_contig100799	Sver_1_contig55009;Sver_1_contig55008	NA;NA;LOC_Os03g11630.1;PAN18624;NA;NA	-
cluster_32862_window_1	280	-	-	-	-	-	Sbak_1_contig85748	Sver_1_contig96510	NA;NA;NA;PAN33056;NA;NA	-
cluster_37239_window_2	251	-	Smar_3_contig96349	Stown_3_contig87368	Sney_3_contig186554	-	Sbak_1_contig67224	-	AT3G60240.2;KQJ83878;LOC_Os07g36940.2;PAN14401;KXG26815;Zm00001d006573_P053	Eukaryotic_translation_initiation_factor_4G_[Source:UniProtKB/Swiss-Prot%3BAcc:Q76E23]
cluster_34169_window_1	142	Salt_3_contig5482	-	-	Sney_3_contig195075	-	-	-	AT4G29220.1;KQK03126;LOC_Os01g09570.1;PAN17622;EES17845;Zm00001d008816_P001	ATP-dependent_6-phosphofructokinase_1_[Source:UniProtKB/Swiss-Prot%3BAcc:Q9M0F9]
cluster_47108_window_1	220	-	-	Stown_3_contig9545	Sney_3_contig45248	-	Sbak_1_contig4140	Sver_1_contig52255	AT3G54940.2;KQK16258;LOC_Os07g29760.1;PAN13924;EER97214;Zm00001d006364_P001	Probable_cysteine_protease_RD19D_[Source:UniProtKB/Swiss-Prot%3BAcc:Q8VYS0]
cluster_34162_window_1	297	Salt_3_contig125810	Smar_3_contig129712	-	Sney_3_contig6635	-	-	Sver_1_contig69142	AT1G02420.1;KQK23003;LOC_Os03g11020.1;PAN50952;OQU93031;Zm00001d028046_P001	Putative_pentatricopeptide_repeat-containing_protein_At1g02420_[Source:UniProtKB/Swiss-Prot%3BAcc:Q9FZ19]
cluster_34163_window_1	155	Salt_3_contig58581	Smar_2_contig35442;Smar_3_contig104727	Stown_2_contig45480	Sney_2_contig38434	Sang_2_contig22928	Sbak_1_contig57483;Sbak_1_contig51027	Sver_1_contig93687	AT1G73710.1;KQK16326;LOC_Os07g28900.1;PAN13099;KXG36199;Zm00001d021343_P001	Pentatricopeptide_repeat-containing_protein_At1g73710_[Source:UniProtKB/Swiss-Prot%3BAcc:Q9C9U0]
cluster_34160_window_1	97	Salt_2_contig7734	-	-	-	Sang_3_contig145487	-	Sver_1_contig51093	NA;KQK22273;LOC_Os03g17270.2;PAN50272;KXG39647;Zm00001d047770_P004	Expressed_protein%3B__protein
cluster_34161_window_3	386	Salt_2_contig2316	Smar_2_contig30809	Stown_3_contig194897	Sney_2_contig7103;Sney_2_contig63817	Sang_2_contig36592	Sbak_1_contig61059	Sver_1_contig14494	NA;KQJ84310;LOC_Os04g50208.2;PAN39845;KXG27019;Zm00001d026192_P012	-
cluster_34166_window_1	370	Salt_2_contig9130;Salt_2_contig8165	Smar_2_contig37038	-	Sney_3_contig99454	Sang_3_contig183356;Sang_2_contig13906	Sbak_1_contig42579	Sver_1_contig31752;Sver_1_contig51328	NA;KQJ82009;LOC_Os01g34430.1;PVH34995;OQU89677;Zm00001d025104_P002	-
cluster_34164_window_1	594	Salt_3_contig60949;Salt_3_contig83347;Salt_3_contig44533	Smar_3_contig161636;Smar_2_contig16272	Stown_2_contig44758;Stown_2_contig22610;Stown_3_contig70499	Sney_3_contig181434;Sney_3_contig148123;Sney_3_contig40024	Sang_3_contig140713;Sang_2_contig2232	Sbak_1_contig41125;Sbak_1_contig78261	Sver_1_contig23820;Sver_1_contig23821	AT2G28380.1;KQJ97133;LOC_Os10g33970.2;PAN46836;KXG38314;Zm00001d032679_P001	Double-stranded_RNA-binding_protein_2_[Source:UniProtKB/Swiss-Prot%3BAcc:Q9SKN2]
cluster_34165_window_1	574	Salt_3_contig162543	Smar_3_contig83691	Stown_3_contig56185	Sney_3_contig149886	Sang_3_contig138540	Sbak_1_contig104839	Sver_1_contig49842	AT3G24600.1;KQK19475;LOC_Os06g06780.1;PAN25646;OQU75887;Zm00001d036283_P002	Late_embryogenesis_abundant_protein%2C_group_2_[Source:UniProtKB/TrEMBL%3BAcc:Q9LV43]
cluster_48895_window_1	352	Salt_3_contig114234;Salt_3_contig112805	Smar_3_contig14029	Stown_3_contig228431;Stown_3_contig22258	Sney_3_contig187952;Sney_3_contig5525	Sang_3_contig165364	Sbak_1_contig21469	Sver_1_contig51723	AT1G71691.1;PNT68369;LOC_Os06g50950.1;PVH47230;EER90418;Zm00001d011269_P001	GDSL_esterase/lipase_At1g71691_[Source:UniProtKB/Swiss-Prot%3BAcc:Q9SF78]
cluster_48894_window_1	174	Salt_3_contig33238	Smar_2_contig60183	-	Sney_2_contig2517	Sang_2_contig56830	Sbak_1_contig50111	Sver_1_contig22334	NA;NA;NA;PAN46530;OQU80354;Zm00001d051179_P001	-
cluster_48896_window_1	281	Salt_3_contig62097	Smar_3_contig100607	Stown_3_contig195222;Stown_2_contig14949;Stown_3_contig125083	Sney_3_contig204883	Sang_3_contig36002;Sang_3_contig241271	Sbak_1_contig89537;Sbak_1_contig20677	Sver_1_contig34836	AT1G62670.1;KQJ85270;LOC_Os04g57900.1;PVH36007;OQU82566;Zm00001d001845_P001	Pentatricopeptide_repeat-containing_protein_At1g62670%2C_mitochondrial_[Source:UniProtKB/Swiss-Prot%3BAcc:Q9SXD1]
cluster_48891_window_1	72	Salt_3_contig141521	-	-	Sney_3_contig38381	Sang_3_contig22085	-	-	NA;NA;NA;NA;KXG22825;Zm00001d052461_P001	-
cluster_48890_window_1	302	Salt_3_contig85262	-	-	-	Sang_3_contig173235	-	-	NA;KQK04232;LOC_Os01g23380.1;PAN30300;EES02901;Zm00001d040743_P001	stripe_rust_resistance_protein_Yr10
cluster_48893_window_1	101	Salt_3_contig145227	-	Stown_3_contig86493	-	Sang_2_contig14038	-	-	AT5G08300.1;KQK15546;LOC_Os07g38970.1;PAN14625;KXG36553;Zm00001d006667_P005	Succinate--CoA_ligase_[ADP-forming]_subunit_alpha%2C_mitochondrial_[Source:UniProtKB/TrEMBL%3BAcc:A0A178U834]
cluster_48892_window_2	958	Salt_2_contig13804;Salt_3_contig29257	Smar_2_contig18364;Smar_3_contig159226	Stown_2_contig55520	Sney_2_contig59021;Sney_3_contig72067;Sney_3_contig200474	Sang_2_contig27352;Sang_3_contig77482	Sbak_1_contig25273	Sver_1_contig66329	NA;KQK19758;LOC_Os06g02370.3;PAN26138;EER89074;Zm00001d035934_P002	-
cluster_48898_window_1	221	Salt_2_contig6967	Smar_2_contig32695	Stown_3_contig35715;Stown_2_contig53096	Sney_2_contig11484	Sang_2_contig47071	Sbak_1_contig34003;Sbak_1_contig4994	Sver_1_contig58040	AT1G10030.1;KQJ83416;LOC_Os12g43670.1;PAN22054;OQU79719;Zm00001d031200_P002	Ergosterol_biosynthetic_protein_28_[Source:UniProtKB/Swiss-Prot%3BAcc:O80594]
cluster_58545_window_2	201	Salt_2_contig2800;Salt_3_contig16731	Smar_2_contig53767;Smar_2_contig11198	Stown_2_contig22598;Stown_2_contig39563	Sney_3_contig206245;Sney_3_contig207105	Sang_2_contig55731	Sbak_1_contig3168;Sbak_1_contig3166	-	AT3G13060.2;KQJ99327;LOC_Os08g44200.1;PAN36154;KXG25412;Zm00001d031981_P008	ECT5_[Source:UniProtKB/TrEMBL%3BAcc:A0A384LL64]
cluster_31420_window_1	224	Salt_3_contig107742	-	Stown_3_contig67929	Sney_3_contig14295	Sang_3_contig70582	-	-	AT1G40390.1;PNT64829;LOC_Os09g04850.1;PVH61694;OQU86755;Zm00001d048667_P015	DNAse_I-like_superfamily_protein_[Source:UniProtKB/TrEMBL%3BAcc:F4I7W9]
cluster_41921_window_1	2359	Salt_2_contig41551;Salt_3_contig34931	Smar_2_contig57137	Stown_2_contig28268;Stown_3_contig195093	Sney_2_contig37157	Sang_3_contig117789;Sang_2_contig5123	Sbak_1_contig55209	Sver_1_contig47428	AT2G35780.1;PNT69782;LOC_Os01g06490.1;PVH39337;EES02427;Zm00001d008642_P002	Carboxypeptidase_[Source:UniProtKB/TrEMBL%3BAcc:A0A178VN35]
cluster_19194_window_1	329	Salt_3_contig162079	-	Stown_3_contig118660	Sney_3_contig195343	Sang_3_contig212026	-	-	AT5G67620.1;KQK23089;LOC_Os03g10320.1;PAN51040;KXG39943;Zm00001d028118_P001	At5g67620_[Source:UniProtKB/TrEMBL%3BAcc:Q9FJW1]
cluster_18108_window_1	329	Salt_2_contig35475;Salt_3_contig13262	Smar_3_contig18577	Stown_3_contig172159	Sney_3_contig21874	Sang_3_contig91402	Sbak_1_contig82146	Sver_1_contig59220	NA;PNT75889;LOC_Os06g27860.1;PAN24283;KXG19987;Zm00001d045993_P001	_poor_homologous_synapsis1
cluster_18109_window_1	77	Salt_3_contig94475;Salt_3_contig95941	Smar_3_contig73693	Stown_2_contig47798	Sney_3_contig99290	-	Sbak_1_contig8235	Sver_1_contig6727	AT5G49040.1;KQJ92032;LOC_Os12g07580.1;PVH61490;EES15744;Zm00001d023570_P001	Dirigent_protein_3_[Source:UniProtKB/Swiss-Prot%3BAcc:Q9FI66]
cluster_18103_window_1	275	Salt_3_contig39384	-	-	Sney_3_contig94623	Sang_3_contig153735	Sbak_1_contig105408	Sver_1_contig24859	AT4G35560.2;KQJ84068;LOC_Os04g47700.1;PAN39603;KXG26908;Zm00001d002658_P008	Transducin/WD40_repeat-like_superfamily_protein_[Source:UniProtKB/TrEMBL%3BAcc:F4JN30]
cluster_18100_window_1	119	Salt_3_contig108463	Smar_3_contig63719	Stown_3_contig212902	Sney_3_contig37041	Sang_3_contig110088	Sbak_1_contig32130	-	AT2G34960.1;KQK18147;LOC_Os01g11160.1;PAN23812;EER88476;Zm00001d037017_P001	CAT5_[Source:UniProtKB/TrEMBL%3BAcc:A0A178VPZ9]
cluster_18101_window_2	636	Salt_3_contig122500;Salt_3_contig110200	Smar_2_contig34369;Smar_2_contig30252;Smar_2_contig60268;Smar_3_contig42010	Stown_2_contig14073	Sney_2_contig8031	Sang_2_contig37155;Sang_3_contig132777;Sang_2_contig46995	Sbak_1_contig23484	Sver_1_contig19849;Sver_1_contig54173	NA;KQK04909;LOC_Os11g19130.1;PAN39526;OQU82115;Zm00001d002703_P002	SPT2_chromatin_protein
cluster_18106_window_1	519	-	-	-	-	-	Sbak_1_contig77352	Sver_1_contig64542	AT5G49890.1;KQJ82844;ChrSy.fgenesh.mRNA.37;PVH35358;EES12223;Zm00001d025474_P001	Chloride_channel_protein_CLC-c_[Source:UniProtKB/Swiss-Prot%3BAcc:Q96282]
cluster_18107_window_1	197	-	Smar_2_contig37929	-	-	Sang_2_contig25941	Sbak_1_contig106120	Sver_1_contig102791	NA;KQK23816;LOC_Os03g03900.1;PAN51750;EER92921;Zm00001d027510_P001	Protein_NLP2
cluster_18104_window_1	887	Salt_2_contig34798;Salt_2_contig40500;Salt_3_contig149973	Smar_3_contig119986;Smar_2_contig22651;Smar_2_contig53470	Stown_3_contig104914;Stown_3_contig85838;Stown_2_contig19045;Stown_2_contig34004	Sney_3_contig151656;Sney_2_contig29318;Sney_2_contig48503	Sang_2_contig5454;Sang_3_contig245125;Sang_2_contig50929;Sang_3_contig127037	Sbak_1_contig52508	Sver_1_contig22647	AT4G26570.1;KQJ85981;LOC_Os03g42840.1;PAN46081;OQU79501;Zm00001d041392_P001	calcineurin_B-like_3_[Source:TAIR%3BAcc:AT4G26570]
cluster_18105_window_1	211	-	-	-	-	-	Sbak_1_contig101519	Sver_1_contig67165	NA;KQK00789;NA;NA;KXG31006;Zm00001d017613_P001	Protein_LYK2
cluster_14838_window_1	381	Salt_3_contig87597	Smar_3_contig160392	Stown_3_contig199755	Sney_3_contig42956	Sang_3_contig246455	-	Sver_1_contig22300	NA;NA;LOC_Os06g39840.1;PAN39674;OQU91836;Zm00001d041855_P006	OSJNBa0059D20.8_protein%3B__protein
cluster_14839_window_1	424	-	-	-	-	-	Sbak_1_contig85121	Sver_1_contig32673	AT3G02420.1;KQK08627;LOC_Os01g42010.1;PAN29834;EES03240;Zm00001d044412_P002	AT3g02420/F16B3_5_[Source:UniProtKB/TrEMBL%3BAcc:Q9M898]
cluster_14833_window_1	508	Salt_3_contig99902;Salt_2_contig35559	Smar_2_contig7138;Smar_2_contig54433;Smar_3_contig81609	Stown_2_contig54218;Stown_2_contig55417	Sney_2_contig64408;Sney_2_contig61523	Sang_2_contig54922;Sang_2_contig54847	Sbak_1_contig103120;Sbak_1_contig19599;Sbak_1_contig15755	Sver_1_contig58999;Sver_1_contig59001	NA;KQK06143;LOC_Os05g35170.1;PVH62355;KXG22035;Zm00001d038227_P002	no_apical_meristem_protein
cluster_14836_window_1	311	-	-	-	-	-	Sbak_1_contig60189	Sver_1_contig40583	NA;KQK10087;LOC_Os05g42230.1;PAN18765;EES18459;Zm00001d038616_P001	ER6_protein__
cluster_20839_window_1	215	-	-	Stown_3_contig108044	-	-	Sbak_1_contig73138	Sver_1_contig74087	NA;KQJ95221;LOC_Os08g07400.1;PAN33814;EES14624;Zm00001d049487_P001	cullin
cluster_20838_window_1	94	Salt_3_contig7154	Smar_3_contig89175	Stown_3_contig97619	Sney_3_contig160883;Sney_3_contig95944	Sang_3_contig202125	Sbak_1_contig15413	Sver_1_contig57034	AT4G27570.1;KQK17288;LOC_Os11g27370.1;PAN23781;EES07971;Zm00001d052492_P001	UDP-glycosyltransferase_79B3_[Source:UniProtKB/Swiss-Prot%3BAcc:Q9T081]
cluster_20831_window_1	215	Salt_3_contig158297	-	Stown_3_contig102025	-	Sang_2_contig55995	Sbak_1_contig1200	Sver_1_contig20034	AT3G04490.4;KQJ97088;LOC_Os10g33710.1;PVH31728;OQU91635;Zm00001d032704_P067	Exportin-4_protein_[Source:UniProtKB/TrEMBL%3BAcc:A0A1I9LPW2]
cluster_20830_window_1	589	-	Smar_3_contig63075	Stown_2_contig34253	Sney_3_contig36343	Sang_2_contig10050	Sbak_1_contig19984	Sver_1_contig94651	AT5G19690.2;KQK09704;LOC_Os05g44360.2;PAN28559;KXG33358;Zm00001d043441_P002	Dolichyl-diphosphooligosaccharide--protein_glycosyltransferase_subunit_STT3A_[Source:UniProtKB/Swiss-Prot%3BAcc:Q93ZY3]
cluster_20833_window_2	239	Salt_3_contig152683	Smar_3_contig28372	Stown_3_contig175471	Sney_3_contig77932	Sang_3_contig120351	Sbak_1_contig59575	Sver_1_contig72730	NA;KQK17011;LOC_Os05g08460.1;PVH32497;EES17060;Zm00001d018998_P001	Receptor-like_kinase-like
cluster_20832_window_1	449	-	Smar_2_contig17462	-	-	-	Sbak_1_contig80570	-	AT4G18240.1;KQK05227;LOC_Os05g45720.1;PAN30003;OQU78343;Zm00001d010821_P002	Probable_starch_synthase_4%2C_chloroplastic/amyloplastic_[Source:UniProtKB/Swiss-Prot%3BAcc:Q0WVX5]
cluster_20835_window_1	427	-	-	-	-	-	Sbak_1_contig31727	Sver_1_contig79358	AT4G00430.2;KQK00718;LOC_Os02g44630.3;PAN07488;EES07484;Zm00001d017526_P002	TMP-C_[Source:UniProtKB/TrEMBL%3BAcc:A0A178USZ7]
cluster_20834_window_1	196	-	Smar_2_contig31966	Stown_2_contig51519	-	Sang_2_contig2013	Sbak_1_contig101210	-	NA;KQK02242;LOC_Os01g06450.1;NA;NA;NA	-
cluster_20837_window_1	371	Salt_2_contig13236	Smar_2_contig12133	Stown_2_contig29022	Sney_2_contig34120	Sang_2_contig23862	Sbak_1_contig104109	Sver_1_contig98435	AT1G09020.1;KQK12010;LOC_Os03g63940.1;PAN43938;EER93064;Zm00001d012817_P002	Sucrose_nonfermenting_4-like_protein_[Source:UniProtKB/Swiss-Prot%3BAcc:Q944A6]
cluster_20836_window_1	346	-	-	-	-	-	Sbak_1_contig59154	Sver_1_contig86397	NA;KQK20489;NA;PVH63583;KXG34602;Zm00001d007774_P001	Pentatricopeptide_repeat_protein_PPR986-12__
cluster_19197_window_2	387	Salt_3_contig78804	Smar_3_contig142289;Smar_3_contig127291	Stown_3_contig212702	Sney_3_contig55447	Sang_3_contig67244	Sbak_1_contig69760;Sbak_1_contig8166	Sver_1_contig60127;Sver_1_contig42661;Sver_1_contig52279	AT1G14720.1;KQK00866;LOC_Os02g46910.2;PVH66822;EES07417;Zm00001d017699_P001	Xyloglucan_endotransglucosylase/hydrolase_[Source:UniProtKB/TrEMBL%3BAcc:A0A178W9E1]
cluster_34835_window_1	321	Salt_3_contig96604	-	-	Sney_3_contig24608	Sang_3_contig92355	-	-	AT5G45400.1;KQK07998;LOC_Os05g02040.1;PAN16851;EES17570;Zm00001d035666_P005	Replication_protein_A_70_kDa_DNA-binding_subunit_C_[Source:UniProtKB/Swiss-Prot%3BAcc:Q9FHJ6]
cluster_34837_window_1	173	-	-	-	Sney_2_contig40483	-	Sbak_1_contig68372	-	NA;NA;LOC_Os08g05800.1;NA;NA;Zm00001d048667_P015	Protein_kinase_domain_superfamily_protein__
cluster_34830_window_1	293	Salt_2_contig19462	Smar_2_contig56959	Stown_2_contig53876	Sney_2_contig60817	Sang_2_contig33152	Sbak_1_contig4391;Sbak_1_contig4390;Sbak_1_contig4389	Sver_1_contig96471	AT5G61380.1;KQK00364;LOC_Os02g40510.1;PVH66663;EES05438;Zm00001d051114_P005	Two-component_response_regulator-like_APRR1_[Source:UniProtKB/Swiss-Prot%3BAcc:Q9LKL2]
cluster_34838_window_1	144	Salt_3_contig83987	Smar_2_contig1548;Smar_3_contig126547	Stown_3_contig85977	Sney_3_contig138733	Sang_3_contig48821	-	-	AT5G03800.1;KQK20685;LOC_Os07g07620.1;PVH63480;OQU88514;Zm00001d007838_P001	Glycosyltransferase_(Fragment)_[Source:UniProtKB/TrEMBL%3BAcc:W8PUG9]
cluster_34839_window_1	76	Salt_2_contig11162;Salt_2_contig11161	Smar_2_contig46419;Smar_2_contig30557	Stown_2_contig524	Sney_2_contig63985	Sang_2_contig43379	Sbak_1_contig53454;Sbak_1_contig53456	-	AT1G58110.1;PNT63903;LOC_Os11g11100.1;PAN16329;KXG28232;Zm00001d041831_P003	Basic-leucine_zipper_(BZIP)_transcription_factor_family_protein_[Source:UniProtKB/TrEMBL%3BAcc:F4I9R1]
cluster_4017_window_1	307	-	Smar_2_contig16573	-	Sney_2_contig59239	-	-	-	AT1G36180.3;KQJ81927;LOC_Os05g22940.1;PAN37270;EES10506;Zm00001d024998_P011	Acetyl-CoA_carboxylase_2_[Source:UniProtKB/Swiss-Prot%3BAcc:F4I1L3]
cluster_10331_window_1	271	Salt_3_contig39034	-	-	-	Sang_3_contig219890	Sbak_1_contig76240	Sver_1_contig25360	NA;KQK22714;LOC_Os03g12550.1;PAN50726;EER92594;NA	-
cluster_43257_window_1	542	Salt_2_contig5591;Salt_2_contig33244	Smar_2_contig8630	Stown_2_contig30788;Stown_2_contig572	Sney_2_contig21716;Sney_2_contig54201	Sang_2_contig22067;Sang_2_contig51305	Sbak_1_contig91838;Sbak_1_contig6915;Sbak_1_contig6911	Sver_1_contig33475;Sver_1_contig95929	AT1G15880.1;KQJ90220;LOC_Os09g24980.1;PAN12395;OQU89493;Zm00001d020485_P001	Golgi_SNAP_receptor_complex_member_1-1_[Source:UniProtKB/Swiss-Prot%3BAcc:Q9LMP7]
cluster_43254_window_2	76	Salt_3_contig50706	Smar_3_contig51051	Stown_3_contig167103	Sney_3_contig29754;Sney_3_contig110011	Sang_3_contig96883;Sang_3_contig58332	Sbak_1_contig2191	-	NA;PNT61393;LOC_Os04g42280.1;PVH35529;EES11075;Zm00001d003125_P002	_magnesium_transporter3
cluster_10332_window_1	521	-	-	-	-	-	Sbak_1_contig74523	Sver_1_contig85889	AT5G45810.1;KQK09834;LOC_Os05g43840.1;PAN28422;EES03646;Zm00001d012696_P001	Non-specific_serine/threonine_protein_kinase_[Source:UniProtKB/TrEMBL%3BAcc:A0A178UQC9]
cluster_10334_window_1	153	-	Smar_3_contig78749	-	-	-	-	Sver_1_contig48270	AT1G78290.2;KQK15218;LOC_Os07g42940.6;PAN14882;EER97562;Zm00001d022179_P002	SRK2C_[Source:UniProtKB/TrEMBL%3BAcc:A0A178W6S8]
cluster_10337_window_1	80	Salt_3_contig32767;Salt_3_contig72520	Smar_3_contig3686;Smar_3_contig48180	Stown_3_contig228697	Sney_3_contig118744	Sang_3_contig191844	Sbak_1_contig26960	Sver_1_contig5067	AT2G24390.1;KQJ93246;LOC_Os02g04800.1;PAN03974;EES04498;Zm00001d015242_P002	AIG2-like_protein_D_[Source:UniProtKB/Swiss-Prot%3BAcc:A8MRP2]
cluster_10336_window_1	373	Salt_2_contig15090;Salt_2_contig33955	Smar_3_contig79512;Smar_2_contig6097	Stown_2_contig56153;Stown_2_contig46362;Stown_2_contig7948	Sney_2_contig61705;Sney_2_contig51280	Sang_3_contig54692;Sang_2_contig307;Sang_2_contig5602	Sbak_1_contig91568;Sbak_1_contig7942;Sbak_1_contig38151	Sver_1_contig2560;Sver_1_contig2562	AT4G09160.3;KQK10837;LOC_Os01g65380.1;PAN27305;KXG33790;Zm00001d042664_P001	Patellin-5_[Source:UniProtKB/Swiss-Prot%3BAcc:Q9M0R2]
cluster_56360_window_1	528	Salt_3_contig123980	Smar_3_contig33500	Stown_3_contig93036	Sney_3_contig93084	Sang_3_contig40206	Sbak_1_contig66884	Sver_1_contig39442	AT2G46110.1;KQK03374;LOC_Os01g12560.1;PAN33002;EES00026;Zm00001d008976_P002	3-methyl-2-oxobutanoate_hydroxymethyltransferase_1%2C_mitochondrial_[Source:UniProtKB/Swiss-Prot%3BAcc:O82357]
cluster_56361_window_1	646	Salt_2_contig41538	Smar_2_contig29885	Stown_2_contig18059	Sney_2_contig33753	Sang_2_contig7717	Sbak_1_contig84258	Sver_1_contig98198;Sver_1_contig65266	AT3G20910.1;PNT74278;LOC_Os03g48970.2;PAN45559;KXG37796;Zm00001d033602_P002	Nuclear_transcription_factor_Y_subunit_A-9_[Source:UniProtKB/Swiss-Prot%3BAcc:Q945M9]
cluster_1703_window_2	1125	Salt_2_contig40395	Smar_2_contig25989	Stown_2_contig28921	Sney_2_contig54453	Sang_2_contig1272	Sbak_1_contig102517	Sver_1_contig102461	NA;KQJ92703;LOC_Os11g01074.1;PVH33417;KXG22745;Zm00001d044597_P001	RNase_P_subunit_p30
cluster_56363_window_1	158	-	Smar_3_contig95015	Stown_3_contig76563	-	Sang_3_contig184062	-	Sver_1_contig708	NA;KQK08819;LOC_Os01g43650.1;PAN29598;EES01107;Zm00001d011413_P001	WRKY11,_expressed
cluster_1705_window_1	209	-	-	-	-	Sang_2_contig7167	Sbak_1_contig73916	-	AT2G32700.2;KQK01307;LOC_Os02g56880.1;PAN08876;EES07740;Zm00001d018460_P012	LEUNIG_homolog_[Source:TAIR%3BAcc:AT2G32700]
cluster_1707_window_1	355	-	Smar_2_contig14098	Stown_2_contig44946	Sney_2_contig63864;Sney_2_contig18414	Sang_2_contig20873	Sbak_1_contig80362	-	AT2G27900.2;KQJ97693;LOC_Os10g39910.1;PAN48632;KXG39410;Zm00001d029818_P022	At2g27890_[Source:UniProtKB/TrEMBL%3BAcc:Q8RXC2]
cluster_1706_window_1	260	Salt_3_contig141970	Smar_3_contig159826	Stown_3_contig55426	Sney_3_contig203961	Sang_3_contig167670	Sbak_1_contig78137	Sver_1_contig36382	AT3G03210.1;KQJ97603;LOC_Os10g39400.1;PAN48733;OQU92227;Zm00001d047364_P001	At3g03210_[Source:UniProtKB/TrEMBL%3BAcc:Q9M9N9]
cluster_13680_window_3	4110	Salt_2_contig41878;Salt_3_contig164113;Salt_2_contig41352;Salt_2_contig40438	Smar_3_contig28077;Smar_2_contig56876;Smar_2_contig55872;Smar_2_contig2392;Smar_2_contig8696;Smar_2_contig54622;Smar_2_contig11492	Stown_2_contig18930;Stown_2_contig54025;Stown_2_contig54466;Stown_2_contig55754;Stown_2_contig38907	Sney_2_contig61868;Sney_2_contig60605;Sney_3_contig23854;Sney_2_contig11296;Sney_2_contig40533	Sang_2_contig33180;Sang_2_contig53792;Sang_2_contig54859;Sang_2_contig53624;Sang_2_contig40707	Sbak_1_contig35030;Sbak_1_contig20952;Sbak_1_contig92945;Sbak_1_contig96456;Sbak_1_contig14472;Sbak_1_contig14473	Sver_1_contig100803;Sver_1_contig97587;Sver_1_contig51482;Sver_1_contig97228;Sver_1_contig86232;Sver_1_contig97227;Sver_1_contig6739	AT5G13000.1;KQK23853;LOC_Os03g03610.1;PVH33301;OQU93328;Zm00001d027472_P002	Callose_synthase_3_[Source:UniProtKB/Swiss-Prot%3BAcc:Q9LXT9]
cluster_1708_window_1	231	Salt_2_contig43314;Salt_2_contig39319	Smar_2_contig60211;Smar_3_contig134401;Smar_3_contig120439	Stown_2_contig5577	Sney_2_contig63936	Sang_2_contig10774	Sbak_1_contig84765	Sver_1_contig67709	NA;NA;NA;PVH32850;NA;NA	-
cluster_13682_window_1	643	Salt_2_contig24894	Smar_2_contig55652	Stown_2_contig53202	Sney_2_contig62492	Sang_2_contig22739	Sbak_1_contig56516	-	AT2G20560.1;KQK03515;LOC_Os01g13760.1;PVH39578;EES02163;Zm00001d039259_P001	At2g20560/T13C7.15_[Source:UniProtKB/TrEMBL%3BAcc:Q9SIL3]
cluster_13683_window_1	185	Salt_2_contig22566	Smar_3_contig63508	Stown_2_contig5293	Sney_2_contig7535	Sang_2_contig32340	-	-	AT1G34300.1;KQJ92437;LOC_Os03g30890.2;PAN49118;OQU92371;Zm00001d037783_P001	G-type_lectin_S-receptor-like_serine/threonine-protein_kinase_At1g34300_[Source:UniProtKB/Swiss-Prot%3BAcc:Q9XID3]
cluster_13684_window_1	287	-	Smar_3_contig125673	Stown_3_contig119748	Sney_3_contig197189	Sang_3_contig246890	-	-	AT5G66860.1;KQK14194;LOC_Os03g41612.2;PAN46159;OQU91367;Zm00001d013730_P001	Ribosomal_protein_L25/Gln-tRNA_synthetase%2C_anti-codon-binding_domain-containing_protein_[Source:UniProtKB/TrEMBL%3BAcc:Q9FKZ4]
cluster_13685_window_1	409	Salt_3_contig163297	Smar_3_contig15860	Stown_2_contig24904	Sney_3_contig117649	Sang_3_contig76528	Sbak_1_contig80942	-	AT3G03740.1;KQK12802;LOC_Os03g57854.1;PAN44607;EER90755;Zm00001d034400_P003	BTB/POZ_and_MATH_domain-containing_protein_4_[Source:UniProtKB/Swiss-Prot%3BAcc:Q9SRV1]
cluster_13686_window_1	193	-	-	Stown_2_contig16117	-	Sang_2_contig4677	Sbak_1_contig103478	-	AT4G21490.2;KQK17215;LOC_Os06g47000.3;PAN22710;EER90248;Zm00001d036557_P005	External_alternative_NAD(P)H-ubiquinone_oxidoreductase_B3%2C_mitochondrial_[Source:UniProtKB/Swiss-Prot%3BAcc:F4JJJ3]
cluster_13687_window_1	140	-	-	-	Sney_3_contig56134	-	Sbak_1_contig104808	-	NA;KQK01746;NA;PAN08400;OQU85791;Zm00001d018180_P001	THO_complex_subunit_5B
cluster_61908_window_1	112	Salt_3_contig141992	-	Stown_3_contig21706	Sney_3_contig167789	Sang_3_contig47190	-	Sver_1_contig7218	AT1G16260.2;PNT62316;LOC_Os11g47140.1;PAN21901;KXG29157;Zm00001d048631_P001	Wall-associated_receptor_kinase-like_8_[Source:UniProtKB/Swiss-Prot%3BAcc:Q9SA25]
cluster_61909_window_1	443	-	Smar_2_contig13530	-	Sney_2_contig21543	-	-	-	NA;KQK10971;NA;PAN27158;KXG33855;Zm00001d042567_P003	RNA_polymerase_III_RPC4
cluster_61902_window_1	247	-	-	-	Sney_2_contig29825	-	Sbak_1_contig106757	-	AT5G11700.2;KQK03094;LOC_Os01g09246.1;PAN32672;EES02326;Zm00001d039522_P010	LOCATED_IN:_vacuole%3B_EXPRESSED_IN:_24_plant_structures%3B_EXPRESSED_DURING:_13_growth_stages%3B_BEST_Arabidopsis_thaliana_protein_match_is:_glycine-rich_protein_(TAIR:AT4G32920.3)%3B_Has_1807_Blast_hits_to_1807_proteins_in_277_species:_Archae_-_0%3B_Bacteri_/.../_Metazoa_-_736%3B_Fungi_-_347%3B_Plants_-_385%3B_Viruses_-_0%3B_Other_Eukaryotes_-_339_(source:_NCBI_BLink)._[Source:TAIR%3BAcc:AT5G11…
cluster_61903_window_1	109	Salt_2_contig38271	Smar_3_contig130302	Stown_2_contig24305	Sney_2_contig26832	Sang_2_contig34196	Sbak_1_contig102549	Sver_1_contig87110	AT5G58003.2;KQJ82478;LOC_Os05g32430.1;PVH62444;EER88728;Zm00001d038100_P001	CPL4_[Source:UniProtKB/TrEMBL%3BAcc:A0A178UQH1]
cluster_61900_window_1	581	-	-	Stown_3_contig116322	Sney_3_contig183270	-	-	-	AT3G19970.2;KQK16598;LOC_Os06g51390.2;PAN22186;EER89013;Zm00001d036337_P006	AT3g19970/MZE19_2_[Source:UniProtKB/TrEMBL%3BAcc:Q9LHE8]
cluster_61905_window_4	308	Salt_2_contig25380;Salt_2_contig5477	Smar_2_contig40933	Stown_2_contig14192	Sney_2_contig8343	Sang_2_contig3549	Sbak_1_contig96374;Sbak_1_contig96376	Sver_1_contig83403;Sver_1_contig32139	AT3G01780.1;KQJ89206;LOC_Os11g07470.1;PAN41491;EES09396;Zm00001d004785_P001	Protein_TPLATE_[Source:UniProtKB/Swiss-Prot%3BAcc:F4J8D3]
cluster_10487_window_1	287	Salt_3_contig112562	-	-	-	-	Sbak_1_contig71667	Sver_1_contig8905	AT4G13730.1;KQK11104;LOC_Os01g68010.1;PAN26971;OQU88079;Zm00001d012126_P005	Ypt/Rab-GAP_domain_of_gyp1p_superfamily_protein_[Source:UniProtKB/TrEMBL%3BAcc:Q9SVN9]
cluster_10484_window_1	190	Salt_3_contig114924	Smar_2_contig58969	Stown_2_contig44520	Sney_2_contig58637	Sang_2_contig15334	Sbak_1_contig38709;Sbak_1_contig50711;Sbak_1_contig50710;Sbak_1_contig50712	Sver_1_contig8712	AT2G17580.1;KQK23811;LOC_Os03g03930.2;PAN51744;OQU93308;Zm00001d027515_P002	Polynucleotide_adenylyltransferase_family_protein_[Source:UniProtKB/TrEMBL%3BAcc:F4INK3]
cluster_10483_window_1	73	Salt_3_contig21802	Smar_2_contig50798	Stown_2_contig8494	Sney_3_contig98034	-	-	-	AT1G09880.3;KQJ99316;LOC_Os08g44020.3;PAN36634;OQU80729;Zm00001d031993_P001	Rhamnogalacturonate_lyase_family_protein_[Source:TAIR%3BAcc:AT1G09880]
cluster_10480_window_2	85	-	Smar_3_contig35997	Stown_3_contig145997	Sney_3_contig133519	Sang_3_contig184204	-	-	NA;KQJ95502;LOC_Os08g05280.1;PAN33582;EES14534;Zm00001d024640_P002	oxidoreductase_family,_NAD-binding_Rossmann_fold_containing_protein,_expressed
cluster_10488_window_1	233	-	Smar_2_contig21407	-	Sney_2_contig56266	-	-	-	AT2G15820.1;KQK00904;LOC_Os02g47360.1;PAN07773;EES07403;Zm00001d017751_P001	Pentatricopeptide_repeat-containing_protein_At2g15820%2C_chloroplastic_[Source:UniProtKB/Swiss-Prot%3BAcc:Q9XIL5]
cluster_14304_window_1	192	Salt_3_contig130289	Smar_3_contig91884	Stown_3_contig46928	-	Sang_3_contig96286	-	-	NA;KQJ85855;LOC_Os12g42140.1;PAN21853;EES16349;Zm00001d041475_P001	G-patch_domain_containing_protein
cluster_14305_window_1	204	Salt_3_contig655	Smar_3_contig10808	Stown_3_contig214113;Stown_2_contig43565	Sney_3_contig203770	Sang_3_contig247557	Sbak_1_contig83283	Sver_1_contig63302	AT4G02750.1;KQK20011;LOC_Os09g24240.1;PAN11902;EER96560;Zm00001d020062_P001	Pentatricopeptide_repeat-containing_protein_At4g02750_[Source:UniProtKB/Swiss-Prot%3BAcc:Q9SY02]
cluster_14306_window_1	48	Salt_3_contig17028	Smar_3_contig68993	Stown_2_contig56106	Sney_3_contig200082;Sney_2_contig2018	Sang_2_contig40490	Sbak_1_contig107342	Sver_1_contig77487	AT1G22140.3;PNT77311;LOC_Os03g26791.1;PAN49398;EER92192;Zm00001d029361_P001	At1g22140/F2E2_13_[Source:UniProtKB/TrEMBL%3BAcc:Q93Z58]
cluster_14307_window_1	886	Salt_3_contig164225	Smar_3_contig160625	Stown_3_contig229549	Sney_3_contig4782	Sang_3_contig244991	Sbak_1_contig86226	Sver_1_contig77128;Sver_1_contig85787	AT1G55020.1;KQK13307;LOC_Os03g52860.1;PAN27114;EES04028;Zm00001d042540_P007	Linoleate_9S-lipoxygenase_1_[Source:UniProtKB/Swiss-Prot%3BAcc:Q06327]
cluster_14301_window_1	211	-	-	-	-	-	Sbak_1_contig105072	Sver_1_contig49666	NA;KQK01243;LOC_Os02g56170.1;PAN08810;OQU85910;Zm00001d051988_P001	PAP-specific_phosphatase_HAL2-like
cluster_14302_window_1	146	-	Smar_3_contig90173	-	-	Sang_3_contig199345	-	-	AT3G54820.1;KQJ91255;LOC_Os09g36930.1;PAN13594;KXG36091;Zm00001d022608_P001	Probable_aquaporin_PIP2-5_[Source:UniProtKB/Swiss-Prot%3BAcc:Q9SV31]
cluster_14308_window_1	299	Salt_3_contig149018	Smar_3_contig68348	Stown_2_contig13864	Sney_3_contig208894;Sney_3_contig172814	Sang_3_contig243173;Sang_3_contig242383	-	Sver_1_contig37684	AT3G08510.1;KQJ92633;LOC_Os12g37560.1;PVH61256;OQU82674;Zm00001d014906_P003	Phosphoinositide_phospholipase_C_[Source:UniProtKB/TrEMBL%3BAcc:C0Z2P3]
cluster_14309_window_1	178	-	-	-	Sney_2_contig22823	Sang_2_contig10342	Sbak_1_contig7919	-	NA;KQK21915;LOC_Os03g20530.1;PAN49918;KXG39486;Zm00001d028960_P009	DUF630/DUF632_domains_containing_protein
cluster_58357_window_1	735	Salt_3_contig56308	Smar_3_contig140146;Smar_3_contig112168	Stown_2_contig13954;Stown_3_contig228301	Sney_3_contig207678	Sang_3_contig32371;Sang_3_contig245556	Sbak_1_contig37301;Sbak_1_contig81067;Sbak_1_contig37299	Sver_1_contig45348;Sver_1_contig94778	AT1G19715.2;KQK10019;LOC_Os05g43240.3;PAN28206;KXG33493;Zm00001d012640_P003	Jacalin-related_lectin_3_[Source:UniProtKB/Swiss-Prot%3BAcc:F4HQX1]
cluster_58356_window_1	707	Salt_2_contig42463	Smar_2_contig57359	Stown_2_contig16731	Sney_2_contig61908	Sang_2_contig41610	Sbak_1_contig5913	Sver_1_contig43753	AT5G19440.1;KQK04427;LOC_Os01g34480.1;PAN30866;KXG30065;Zm00001d015956_P001	At5g19440_[Source:UniProtKB/TrEMBL%3BAcc:Q29Q34]
cluster_58355_window_2	276	Salt_2_contig13436	Smar_2_contig5225	Stown_2_contig55432	Sney_2_contig41193	Sang_2_contig51685	Sbak_1_contig27369	Sver_1_contig102661	AT1G47420.1;KQK19734;LOC_Os04g34100.1;PVH37868;EER93643;Zm00001d033554_P002	Succinate_dehydrogenase_subunit_5%2C_mitochondrial_[Source:UniProtKB/Swiss-Prot%3BAcc:Q9SX77]
cluster_58354_window_1	162	Salt_3_contig153906	Smar_3_contig111704	Stown_3_contig102834;Stown_3_contig228549	Sney_3_contig207669	Sang_3_contig244195	Sbak_1_contig47790	-	NA;KQK15397;NA;PAN13872;NA;Zm00001d006769_P005	Pentatricopeptide_repeat-containing_protein__mitochondrial
cluster_58353_window_1	187	Salt_2_contig37478	Smar_2_contig45779	Stown_3_contig63400	Sney_2_contig57845	Sang_2_contig21996	-	Sver_1_contig47018	NA;NA;NA;PVH64560;KXG35850;Zm00001d020851_P003	CONTAINS_InterPro_DOMAIN/s:_Inner_centromere_protein_ARK-binding_region_(InterPro:IPR005635)%3B_Has_1807_Blast_hits_to_1807_proteins_in_277_species:_Archae_-_0%3B_Bacteria_-_0%3B_Metazoa_-_736%3B_Fungi_-_347%3B_Plants_-_385%3B_Viruses_-_0%3B_Other_Eukaryotes_-_3_/.../urce:_NCBI_BLink).
cluster_58351_window_1	303	-	-	Stown_3_contig221571	-	-	Sbak_1_contig69315	-	NA;KQJ83743;LOC_Os04g44900.1;PAN39261;EES12555;Zm00001d025920_P001	Putative_lectin-like_receptor_protein_kinase_family_protein__
cluster_58359_window_2	486	Salt_3_contig137012	Smar_3_contig66413	Stown_3_contig2270	Sney_3_contig141011	-	-	-	AT5G17780.2;KQK14575;LOC_Os07g48610.1;PAN15498;OQU90495;Zm00001d022529_P001	alpha/beta-Hydrolases_superfamily_protein_[Source:TAIR%3BAcc:AT5G17780]
cluster_58358_window_1	419	Salt_3_contig80076	Smar_3_contig88103	Stown_3_contig128008	Sney_3_contig41954	-	-	-	NA;NA;LOC_Os07g47830.1;PAN15317;EER99903;Zm00001d022460_P001	pectinesterase
cluster_13727_window_1	269	-	Smar_3_contig90610	-	-	Sang_3_contig19303	-	-	AT2G28350.2;PNT69103;LOC_Os02g41800.1;PAN07152;EES05458;Zm00001d017284_P001	Auxin_response_factor_(Fragment)_[Source:UniProtKB/TrEMBL%3BAcc:C0SV66]
cluster_26860_window_1	199	-	Smar_3_contig35290	-	-	Sang_2_contig19879	-	Sver_1_contig85124;Sver_1_contig6561	AT1G59820.1;KQJ96663;LOC_Os06g29380.1;PAN47369;KXG38553;Zm00001d032980_P045	Phospholipid-transporting_ATPase_[Source:UniProtKB/TrEMBL%3BAcc:A0A178WFR7]
cluster_26861_window_1	124	-	Smar_2_contig5795	Stown_3_contig197805	Sney_3_contig83011	-	-	-	NA;KQK03006;LOC_Os01g08340.1;PAN32559;KXG31704;Zm00001d039623_P001	zinc_finger_family_protein
cluster_26862_window_1	121	Salt_3_contig15164	-	-	-	-	-	Sver_1_contig103049	NA;KQK16131;LOC_Os07g31450.1;PAN14023;KXG36264;Zm00001d021541_P042	Protein_CHROMATIN_REMODELING_4
cluster_26863_window_3	328	Salt_2_contig34113	Smar_2_contig32650;Smar_3_contig145464;Smar_3_contig160349	Stown_2_contig19421;Stown_2_contig25786	Sney_2_contig2330;Sney_3_contig183811;Sney_3_contig168904	Sang_3_contig173730;Sang_2_contig19746	Sbak_1_contig14294	Sver_1_contig73162	NA;KQJ86182;LOC_Os12g38730.1;PAN21521;KXG23785;Zm00001d030766_P001	-
cluster_26864_window_2	132	-	Smar_2_contig5806	Stown_2_contig47514	Sney_2_contig25458	-	-	Sver_1_contig28013	NA;KQJ86017;LOC_Os12g40279.1;PAN21673;OQU79487;Zm00001d030937_P010	protein_kinase_domain_containing_protein,_expressed
cluster_26866_window_1	137	Salt_3_contig43347	Smar_2_contig56838	Stown_2_contig55467	Sney_2_contig19590	Sang_2_contig29611	Sbak_1_contig98389;Sbak_1_contig44839	Sver_1_contig101323	AT1G70250.1;KQK02393;LOC_Os01g02600.1;PAN31873;EES00429;Zm00001d024962_P001	Receptor_serine/threonine_kinase_[Source:UniProtKB/TrEMBL%3BAcc:F4I5D4]
cluster_26867_window_2	128	Salt_2_contig21498	Smar_2_contig36343;Smar_2_contig56279	Stown_2_contig48025;Stown_2_contig55919	Sney_2_contig50731;Sney_2_contig58975	Sang_2_contig54945;Sang_2_contig54662	Sbak_1_contig79589	Sver_1_contig82790	AT3G17020.1;KQK07376;LOC_Os05g06500.1;PVH61815;EES19072;Zm00001d011125_P001	AT3g17020/K14A17_14_[Source:UniProtKB/TrEMBL%3BAcc:Q9LSP5]
cluster_26868_window_1	401	Salt_3_contig118901	-	Stown_3_contig5847	-	-	-	-	-	-
cluster_58867_window_1	404	-	Smar_2_contig8989	Stown_2_contig39501	Sney_3_contig161820;Sney_2_contig7866	Sang_2_contig46694	-	Sver_1_contig97858	NA;PNT68462;LOC_Os08g41270.2;PVH37209;OQU80858;Zm00001d031554_P003	Type_II_inositol_polyphosphate_5-phosphatase_15
cluster_22521_window_2	760	Salt_2_contig26232	Smar_2_contig57284	Stown_2_contig20664	Sney_2_contig35355	Sang_2_contig25898	Sbak_1_contig69611	Sver_1_contig88385	AT5G17690.3;PNT67320;LOC_Os10g17770.1;PVH32101;OQU91935;Zm00001d014449_P002	like_heterochromatin_protein_(LHP1)_[Source:TAIR%3BAcc:AT5G17690]
cluster_22520_window_6	342	Salt_2_contig27993	Smar_2_contig18571	Stown_3_contig4644	Sney_2_contig58248	Sang_2_contig48510;Sang_3_contig20815	Sbak_1_contig19418	Sver_1_contig95563	AT5G26770.2;KQK07678;LOC_Os05g04530.1;PAN17125;EES18975;Zm00001d010918_P002	unknown_protein%3B_BEST_Arabidopsis_thaliana_protein_match_is:_unknown_protein_(TAIR:AT3G05830.1)%3B_Has_35333_Blast_hits_to_34131_proteins_in_2444_species:_Archae_-_798%3B_Bacteria_-_22429%3B_Metazoa_-_974%3B_Fungi_-_991%3B_Plants_-_531%3B_Viruses_-_0%3B_Other_Euk_/.../s_-_9610_(source:_NCBI_BLink)._[Source:TAIR%3BAcc:AT5G26770]
cluster_22523_window_1	366	Salt_3_contig28403	-	Stown_2_contig44757	Sney_3_contig207407	-	-	-	NA;NA;NA;PVH38410;EES01036;Zm00001d044419_P001	Protein_GAMETE_EXPRESSED_3
cluster_22525_window_3	478	Salt_3_contig39517	Smar_3_contig30924;Smar_2_contig60127;Smar_2_contig41739;Smar_3_contig149071	Stown_3_contig228070;Stown_3_contig130388;Stown_3_contig77627	Sney_3_contig12376;Sney_3_contig26610	Sang_3_contig144714;Sang_2_contig36683;Sang_3_contig243927	Sbak_1_contig37992;Sbak_1_contig97236;Sbak_1_contig16148	Sver_1_contig28937;Sver_1_contig89924	AT4G38180.1;PNT78022;LOC_Os04g25100.1;PVH48253;OQU81942;Zm00001d021799_P023	Protein_FAR1-RELATED_SEQUENCE_5_[Source:UniProtKB/Swiss-Prot%3BAcc:Q9SZL8]
cluster_22527_window_2	413	Salt_3_contig54538;Salt_2_contig43307	Smar_2_contig41779;Smar_2_contig57743;Smar_3_contig35308;Smar_2_contig37895	Stown_3_contig231454;Stown_3_contig82947;Stown_2_contig48364;Stown_2_contig46871;Stown_2_contig23947	Sney_3_contig48210;Sney_2_contig14454;Sney_2_contig38801;Sney_3_contig206617;Sney_2_contig26603	Sang_3_contig504;Sang_2_contig56463;Sang_3_contig143444;Sang_3_contig10102	Sbak_1_contig18205	Sver_1_contig89911	NA;NA;NA;PVH48216;NA;Zm00001d007635_P004	Splicing_factor_U2af_large_subunit_B
cluster_22526_window_1	273	Salt_3_contig161560	-	Stown_2_contig56717	-	-	-	-	NA;NA;NA;NA;OQU77929;Zm00001d048667_P015	Protein_kinase_domain_superfamily_protein__
cluster_22528_window_1	704	Salt_3_contig70553	-	Stown_3_contig18166	-	-	-	-	AT3G22470.1;KQK07867;LOC_Os04g28234.3;PVH33604;OQU83754;Zm00001d007531_P001	Pentatricopeptide_repeat-containing_protein_At3g22470%2C_mitochondrial_[Source:UniProtKB/Swiss-Prot%3BAcc:Q6NQ83]
cluster_29829_window_1	80	-	-	Stown_3_contig223555	-	-	Sbak_1_contig31081	Sver_1_contig1060	AT4G29010.1;KQJ94379;LOC_Os02g17390.1;PAN05017;EES04919;Zm00001d053308_P006	Peroxisomal_fatty_acid_beta-oxidation_multifunctional_protein_AIM1_[Source:UniProtKB/Swiss-Prot%3BAcc:Q9ZPI6]
cluster_58863_window_1	170	-	Smar_3_contig14016	-	-	Sang_3_contig45817	-	-	AT1G65590.1;KQK10983;LOC_Os01g66700.1;PAN27145;KXG33864;Zm00001d012176_P001	Beta-hexosaminidase_3_[Source:UniProtKB/Swiss-Prot%3BAcc:Q8L7S6]
cluster_8891_window_1	108	Salt_3_contig94526	-	-	Sney_3_contig16355	-	-	-	NA;NA;LOC_Os03g42670.1;NA;NA;NA	-
cluster_36155_window_1	260	Salt_3_contig163915	Smar_3_contig151983	Stown_3_contig3765	Sney_3_contig97057	Sang_3_contig99584	Sbak_1_contig10173	Sver_1_contig83269	AT5G03800.1;KQK20685;LOC_Os07g07620.1;PVH63480;OQU88514;Zm00001d007838_P001	Glycosyltransferase_(Fragment)_[Source:UniProtKB/TrEMBL%3BAcc:W8PUG9]
cluster_36154_window_1	231	-	-	-	-	Sang_3_contig96933	Sbak_1_contig23941	-	AT3G57300.4;KQK21673;LOC_Os03g22900.1;PAN49661;OQU92590;Zm00001d029180_P013	DNA_helicase_INO80-like_protein_[Source:UniProtKB/TrEMBL%3BAcc:F4J277]
cluster_36156_window_1	276	Salt_3_contig130443	Smar_2_contig26285	-	-	Sang_2_contig19466	Sbak_1_contig77997	Sver_1_contig47317	AT3G47570.1;KQJ94027;LOC_Os02g12440.1;PAN04723;EES04743;Zm00001d048357_P001	Probable_LRR_receptor-like_serine/threonine-protein_kinase_At3g47570_[Source:UniProtKB/Swiss-Prot%3BAcc:C0LGP4]
cluster_36151_window_1	196	-	-	-	-	Sang_2_contig57141	Sbak_1_contig19501	-	NA;KQK04889;LOC_Os05g48870.5;PAN18144;OQU78422;Zm00001d039006_P008	Auxin_response_factor_3
cluster_36150_window_1	109	Salt_3_contig39240	Smar_3_contig155057	Stown_2_contig46556;Stown_3_contig127288;Stown_3_contig112934	Sney_3_contig130984	Sang_3_contig202506	Sbak_1_contig81728	Sver_1_contig61737	NA;NA;NA;PAN38523;KXG26471;NA	-
cluster_36152_window_1	582	-	-	-	Sney_3_contig207291	Sang_3_contig8594	Sbak_1_contig575	Sver_1_contig30066	AT5G02070.1;PNT61758;LOC_Os05g25390.1;PAN50803;OQU80239;Zm00001d050164_P001	Wall-associated_receptor_kinase-like_20_[Source:UniProtKB/Swiss-Prot%3BAcc:Q9LZM4]
cluster_36159_window_1	176	-	Smar_3_contig26564	Stown_2_contig45412	-	Sang_3_contig245619	-	Sver_1_contig97155	AT3G14590.2;KQK03544;LOC_Os01g14050.1;PAN45383;EES00193;Zm00001d008752_P001	Calcium-dependent_lipid-binding_(CaLB_domain)_family_protein_[Source:UniProtKB/TrEMBL%3BAcc:B3H4I1]
cluster_6003_window_1	204	Salt_3_contig57389	Smar_3_contig69043	Stown_3_contig49754;Stown_3_contig67744;Stown_3_contig144745	Sney_3_contig175804;Sney_3_contig64821;Sney_3_contig85293	Sang_3_contig201403;Sang_3_contig115615;Sang_3_contig15866	Sbak_1_contig34297;Sbak_1_contig42049	Sver_1_contig6476;Sver_1_contig945;Sver_1_contig6477	AT2G18050.1;KQJ84145;LOC_Os04g18090.1;PAN39697;EES11298;Zm00001d002601_P001	HIS1-3_[Source:UniProtKB/TrEMBL%3BAcc:A0A178VX64]
cluster_14931_window_1	145	Salt_3_contig106487	-	-	-	Sang_3_contig174606	-	-	AT1G43130.3;KQK10780;LOC_Os01g64780.4;PAN27382;EES03944;Zm00001d042718_P006	LCV2_[Source:UniProtKB/TrEMBL%3BAcc:A0A178WDP4]
cluster_47705_window_1	137	Salt_2_contig34684	Smar_3_contig14174	Stown_3_contig111131	Sney_3_contig207939	Sang_3_contig128159	Sbak_1_contig72895;Sbak_1_contig63881	Sver_1_contig42647;Sver_1_contig74556	AT3G29035.1;KQK14586;LOC_Os07g48550.1;PAN15486;EER97754;Zm00001d022517_P001	NAC_domain-containing_protein_59_[Source:UniProtKB/Swiss-Prot%3BAcc:Q9LJW3]
cluster_34363_window_1	224	Salt_3_contig36325	Smar_2_contig48990	Stown_2_contig19159	Sney_3_contig34407	-	-	-	NA;KQJ89566;LOC_Os11g45420.1;NA;NA;Zm00001d048667_P015	Protein_kinase_domain_superfamily_protein__
cluster_34364_window_1	206	-	Smar_3_contig157908	-	Sney_3_contig107298	Sang_2_contig54182	-	-	NA;NA;NA;NA;OQU90973;NA	-
cluster_14936_window_3	471	Salt_2_contig26178	Smar_2_contig58543	Stown_2_contig5455	Sney_2_contig64796	Sang_2_contig49248	Sbak_1_contig92292	Sver_1_contig35796	AT3G52190.1;KQK20513;LOC_Os07g09000.1;PAN09925;EER95983;Zm00001d019048_P001	SEC12-like_protein_1_[Source:UniProtKB/Swiss-Prot%3BAcc:Q8GYE0]
cluster_61014_window_1	762	Salt_2_contig42431;Salt_2_contig22423	Smar_2_contig58431	Stown_2_contig472;Stown_3_contig11519	Sney_2_contig61503	Sang_2_contig55108;Sang_2_contig55042	Sbak_1_contig39679;Sbak_1_contig18146	Sver_1_contig95100	AT1G10940.1;KQK10800;LOC_Os01g64970.1;PAN27364;KXG33771;Zm00001d012263_P006	Protein_kinase_superfamily_protein_[Source:UniProtKB/TrEMBL%3BAcc:F4I7B6]
cluster_12220_window_1	141	Salt_3_contig16592	Smar_3_contig89268	Stown_3_contig141204	Sney_3_contig188747	Sang_3_contig8865;Sang_3_contig10041	Sbak_1_contig89528	Sver_1_contig85759	NA;PNT61476;LOC_Os09g15560.1;PAN11618;EES16368;Zm00001d005600_P001	-
cluster_61017_window_1	251	Salt_3_contig18851;Salt_3_contig163500;Salt_3_contig103176	Smar_3_contig160996	Stown_3_contig163138;Stown_3_contig229051	Sney_3_contig27686	Sang_3_contig88269	Sbak_1_contig52421;Sbak_1_contig89464	Sver_1_contig33121;Sver_1_contig36800;Sver_1_contig98129;Sver_1_contig98128	AT3G44220.1;KQJ92163;LOC_Os12g06260.1;PAN16103;EES16682;Zm00001d023468_P001	At3g44220_[Source:UniProtKB/TrEMBL%3BAcc:Q9LXM6]
cluster_12224_window_1	138	Salt_3_contig12327	Smar_2_contig36194	-	-	-	-	-	NA;NA;NA;PVH48565;KXG19083;Zm00001d045635_P040	Helicase_protein_MOM1
cluster_61012_window_1	233	-	-	Stown_3_contig92896	-	Sang_3_contig30240	-	-	-	-
cluster_12228_window_1	105	-	Smar_3_contig76228	Stown_3_contig51191	-	-	-	-	NA;KQK06021;NA;NA;NA;NA	-
cluster_61018_window_1	318	-	Smar_2_contig52230	Stown_3_contig223309	-	-	-	-	NA;KQK10089;LOC_Os01g57460.1;PVH37952;EES01574;Zm00001d031418_P001	frataxin
cluster_18488_window_1	66	Salt_2_contig8389	Smar_2_contig26042;Smar_3_contig125314	Stown_3_contig141276	Sney_3_contig124364	Sang_3_contig197377	-	Sver_1_contig60497	NA;KQK19631;LOC_Os06g03486.1;PVH48512;EER87814;NA	expressed_protein
cluster_18486_window_3	1999	Salt_3_contig53967;Salt_2_contig43075	Smar_2_contig54241;Smar_3_contig44076	Stown_2_contig2890;Stown_2_contig157	Sney_2_contig15411;Sney_3_contig205146;Sney_3_contig87516	Sang_2_contig54902	Sbak_1_contig42498;Sbak_1_contig23011;Sbak_1_contig45822	Sver_1_contig20952;Sver_1_contig11078	AT3G12480.1;KQK05632;LOC_Os05g41450.1;PAN18852;EES18432;Zm00001d038557_P002	At3g12480/MQC3.32_[Source:UniProtKB/TrEMBL%3BAcc:Q9LHG0]
cluster_18483_window_1	254	Salt_2_contig10120	-	Stown_2_contig22683	-	-	-	-	AT1G73730.1;KQJ90756;LOC_Os09g31400.1;PVH64605;EER99089;Zm00001d020939_P001	SLIM1_[Source:UniProtKB/TrEMBL%3BAcc:A0A178VZZ3]
cluster_18482_window_1	281	Salt_2_contig26043	Smar_2_contig58537;Smar_2_contig28707	Stown_2_contig32609	Sney_2_contig36942	Sang_2_contig26988	Sbak_1_contig94037	Sver_1_contig9822	NA;KQJ82474;LOC_Os04g33440.2;PAN37973;OQU81500;Zm00001d025339_P003	_SF1_binding_protein_candidate1
cluster_9648_window_1	272	-	Smar_2_contig15975	Stown_3_contig150504	-	Sang_3_contig151711	-	-	NA;NA;NA;PVH47321;OQU80565;Zm00001d012108_P006	Nucleotide-diphospho-sugar_transferases_superfamily_protein
cluster_5775_window_1	266	Salt_3_contig57720	Smar_3_contig60368	Stown_3_contig130798	Sney_3_contig127279	Sang_3_contig214760;Sang_3_contig105968;Sang_3_contig194050	Sbak_1_contig26197;Sbak_1_contig88056	Sver_1_contig86392;Sver_1_contig65299	NA;KQJ84084;LOC_Os09g06620.1;PVH62845;KXG35975;NA	-
cluster_18599_window_1	128	Salt_3_contig6473	-	Stown_3_contig163989	Sney_3_contig206613	-	-	-	AT5G52450.1;KQK18425;LOC_Os06g29844.1;PAN24697;OQU76371;Zm00001d045948_P002	Protein_DETOXIFICATION_[Source:UniProtKB/TrEMBL%3BAcc:A0A178UMN3]
cluster_9644_window_1	185	-	Smar_3_contig137432	Stown_3_contig184390	-	Sang_3_contig110964;Sang_3_contig182541	-	-	NA;KQK19339;LOC_Os06g08130.1;PVH48312;KXG19463;Zm00001d045129_P001	-
cluster_21212_window_1	199	-	-	-	Sney_3_contig127325	Sang_3_contig216785	-	-	NA;KQJ97527;LOC_Os10g37980.1;PAN48840;OQU92273;Zm00001d048561_P001	prephenate_dehydratase_domain_containing_protein,_expressed
cluster_20019_window_1	127	Salt_3_contig135952	-	Stown_2_contig25137	-	-	-	-	AT4G24620.2;KQJ90570;LOC_Os09g29070.1;PAN12849;EER99030;Zm00001d020771_P004	Glucose-6-phosphate_isomerase_[Source:UniProtKB/TrEMBL%3BAcc:A0A178UUU3]
cluster_20018_window_1	143	-	-	-	Sney_3_contig91342	-	Sbak_1_contig7306	-	NA;NA;LOC_Os02g53020.1;NA;NA;NA	-
cluster_20017_window_1	291	-	-	-	-	-	Sbak_1_contig55871	Sver_1_contig33755	NA;PNT65871;LOC_Os02g05470.2;PAN04006;EES04516;Zm00001d015268_P001	Protein_CHLOROPLAST_IMPORT_APPARATUS_2
cluster_20015_window_1	287	Salt_3_contig105932	Smar_3_contig25339	Stown_3_contig122061	Sney_3_contig160287	Sang_3_contig168098	Sbak_1_contig9386	Sver_1_contig76911	AT1G07310.1;KQK10630;LOC_Os01g63470.1;PAN27517;KXG33717;Zm00001d012336_P001	Calcium-dependent_lipid-binding_(CaLB_domain)_family_protein_[Source:UniProtKB/TrEMBL%3BAcc:Q9LNV0]
cluster_20014_window_1	148	Salt_2_contig30955	Smar_3_contig23961	-	Sney_2_contig62704	-	-	-	NA;NA;NA;NA;NA;Zm00001d006388_P006	Ribosomal_protein_L15__
cluster_20013_window_1	228	Salt_3_contig121335;Salt_3_contig116517	Smar_3_contig53246	Stown_3_contig151959	Sney_3_contig44178;Sney_3_contig23238	Sang_3_contig248793	Sbak_1_contig68070	Sver_1_contig91732	AT1G33800.1;KQJ91897;LOC_Os12g10320.1;PAN16388;EES16857;Zm00001d023950_P001	GXMT1_[Source:UniProtKB/TrEMBL%3BAcc:A0A178W7W0]
cluster_20012_window_1	447	Salt_3_contig80239;Salt_3_contig163431	Smar_3_contig161090	Stown_3_contig154962;Stown_2_contig38137	Sney_3_contig14848	Sang_2_contig21069;Sang_3_contig248526	Sbak_1_contig24258;Sbak_1_contig10740	Sver_1_contig86771;Sver_1_contig21150	AT3G25500.1;KQK11020;LOC_Os01g67240.1;PAN27074;OQU88036;Zm00001d042506_P008	Formin-like_protein_[Source:UniProtKB/TrEMBL%3BAcc:A0A178VBY1]
cluster_20011_window_1	180	-	Smar_3_contig6128	Stown_3_contig105496	Sney_3_contig46376	-	-	-	-	-
cluster_17766_window_1	128	Salt_2_contig25313;Salt_2_contig23453	Smar_2_contig32268	Stown_2_contig56610	Sney_2_contig35162	Sang_3_contig134426;Sang_2_contig50356	Sbak_1_contig86115;Sbak_1_contig59604	Sver_1_contig35999	NA;NA;LOC_Os08g35630.1;PAN35714;EES13970;Zm00001d032058_P001	MTD1__
cluster_17764_window_1	465	Salt_2_contig42140;Salt_3_contig158359;Salt_3_contig95701	Smar_2_contig32839;Smar_2_contig56730	Stown_2_contig2792;Stown_2_contig22370;Stown_2_contig30744	Sney_2_contig29114;Sney_2_contig64528;Sney_2_contig54769;Sney_2_contig46031	Sang_2_contig9106;Sang_2_contig23582;Sang_2_contig56419;Sang_2_contig22632	Sbak_1_contig102632;Sbak_1_contig102631;Sbak_1_contig49046;Sbak_1_contig104998	Sver_1_contig98013;Sver_1_contig69160	NA;PNT75879;LOC_Os06g22670.1;PAN24227;KXG20047;Zm00001d037461_P004	Protein_tesmin/TSO1-like_CXC_5
cluster_17763_window_1	526	-	-	-	Sney_3_contig64478	Sang_3_contig75793	-	-	NA;KQK02162;NA;PVH67246;OQU86024;Zm00001d018545_P001	ARM_repeat_superfamily_protein
cluster_17761_window_1	395	-	-	Stown_3_contig186808	Sney_2_contig32407	Sang_2_contig30436	-	-	AT3G61530.2;KQK03374;LOC_Os01g12560.1;PAN33002;EES00026;Zm00001d008976_P002	3-methyl-2-oxobutanoate_hydroxymethyltransferase_2%2C_mitochondrial_[Source:UniProtKB/Swiss-Prot%3BAcc:Q9M315]
cluster_17760_window_1	107	Salt_2_contig16933	Smar_2_contig10884	Stown_3_contig199841;Stown_2_contig51307	Sney_2_contig2046;Sney_3_contig115836	Sang_3_contig46952	Sbak_1_contig83773	-	AT4G05330.3;KQJ93882;LOC_Os06g40704.3;PAN23361;OQU76689;Zm00001d036830_P005	AGD13_[Source:UniProtKB/TrEMBL%3BAcc:A0A178V602]
cluster_17769_window_2	581	Salt_3_contig39377;Salt_3_contig108752	Smar_3_contig160620	Stown_3_contig228885;Stown_3_contig5801	Sney_3_contig116369;Sney_3_contig134079	Sang_3_contig157659;Sang_3_contig172901	Sbak_1_contig778;Sbak_1_contig55154	Sver_1_contig63329;Sver_1_contig88514	AT2G37040.1;KQK00414;LOC_Os02g41630.2;PAN07139;EES07174;Zm00001d051161_P003	Phenylalanine_ammonia-lyase_1_[Source:UniProtKB/Swiss-Prot%3BAcc:P35510]
cluster_39127_window_1	463	-	-	Stown_2_contig37075	Sney_3_contig207839	Sang_3_contig242444	Sbak_1_contig102323	-	AT1G15780.3;KQJ81553;LOC_Os04g03860.1;PVH34739;KXG25786;Zm00001d049894_P014	unknown_protein%3B_BEST_Arabidopsis_thaliana_protein_match_is:_unknown_protein_(TAIR:AT2G10440.1)%3B_Has_103701_Blast_hits_to_43153_proteins_in_1828_species:_Archae_-_30%3B_Bacteria_-_7385%3B_Metazoa_-_38639%3B_Fungi_-_11531%3B_Plants_-_7727%3B_Viruses_-_307%3B_Oth_/.../aryotes_-_38082_(source:_NCBI_BLink)._[Source:TAIR%3BAcc:AT1G15780]
cluster_39121_window_1	613	-	Smar_3_contig154189	-	-	Sang_3_contig97008	-	-	NA;KQK18090;LOC_Os03g37394.1;PAN34492;OQU91882;Zm00001d023315_P001	-
cluster_39120_window_1	91	Salt_2_contig35026	Smar_3_contig159948	Stown_3_contig229311;Stown_2_contig57442	-	Sang_2_contig34560	-	-	NA;PNT74703;LOC_Os07g43420.1;PVH65297;KXG36759;Zm00001d006922_P001	MYB_family_transcription_factor
cluster_39123_window_1	337	Salt_3_contig91294	Smar_3_contig147306	Stown_3_contig146571	-	Sang_3_contig206398	Sbak_1_contig85915	Sver_1_contig26718	AT3G08980.5;KQJ81414;LOC_Os04g08340.1;PAN37060;EES10417;Zm00001d027672_P001	At3g08980_[Source:UniProtKB/TrEMBL%3BAcc:Q9S724]
cluster_39129_window_4	156	Salt_3_contig86505	Smar_3_contig81993	-	Sney_3_contig22782	-	-	-	NA;NA;LOC_Os06g08650.1;NA;NA;NA	pentatricopeptide
cluster_39128_window_1	284	-	Smar_2_contig38570	Stown_2_contig1475	Sney_2_contig37507	Sang_2_contig39753	-	-	NA;KQJ82846;LOC_Os04g36070.1;PAN06513;NA;Zm00001d050768_P002	OsRR1__type-A_response_regulator,_expressed
cluster_38294_window_1	430	Salt_3_contig52676;Salt_3_contig38825	Smar_3_contig55367;Smar_3_contig115864	Stown_2_contig5422;Stown_3_contig228109	Sney_3_contig12594;Sney_3_contig41804;Sney_3_contig208827	Sang_3_contig74123;Sang_3_contig190374	Sbak_1_contig65786;Sbak_1_contig53398;Sbak_1_contig75698	Sver_1_contig36152;Sver_1_contig28190	AT5G14700.1;KQK08899;LOC_Os01g45200.1;PAN29512;EES18736;Zm00001d044104_P001	Cinnamoyl_CoA_reductase-like_protein_[Source:UniProtKB/TrEMBL%3BAcc:Q9LYJ0]
cluster_38296_window_2	308	Salt_3_contig162021;Salt_3_contig13153	Smar_3_contig73473	Stown_3_contig10311	Sney_3_contig83545	Sang_3_contig183668	Sbak_1_contig91159	Sver_1_contig77605	AT2G42520.3;KQJ87941;LOC_Os11g38670.1;PVH34457;KXG28851;Zm00001d048924_P001	DEAD-box_ATP-dependent_RNA_helicase_37_[Source:UniProtKB/Swiss-Prot%3BAcc:Q84W89]
cluster_38290_window_3	138	Salt_2_contig40508	Smar_2_contig44612	Stown_2_contig4517	-	Sang_3_contig183971	Sbak_1_contig93706;Sbak_1_contig87609	Sver_1_contig20422;Sver_1_contig56870;Sver_1_contig56868;Sver_1_contig79671	AT1G20270.1;KQK01570;LOC_Os02g58070.1;PAN09066;EES06058;Zm00001d051856_P008	Probable_prolyl_4-hydroxylase_3_[Source:UniProtKB/Swiss-Prot%3BAcc:Q9LN20]
cluster_38291_window_1	47	Salt_3_contig52531;Salt_3_contig118234;Salt_3_contig86281	-	Stown_3_contig16574;Stown_3_contig20509	Sney_3_contig201529	Sang_3_contig139;Sang_3_contig210670	Sbak_1_contig78544	Sver_1_contig77024	NA;PNT78226;LOC_Os09g38930.1;PAN26166;OQU76302;Zm00001d052033_P001	OSJNBb0045P24.5_protein
cluster_38293_window_1	518	-	-	Stown_3_contig184762	-	-	-	Sver_1_contig76101	NA;KQK23174;LOC_Os03g09220.3;PAN51121;KXG39980;Zm00001d048203_P003	Probable_protein_phosphatase_2C_BIPP2C1
cluster_28570_window_3	329	Salt_2_contig28624	Smar_3_contig86008;Smar_2_contig44735;Smar_2_contig34006	Stown_2_contig22968	Sney_2_contig47354	Sang_3_contig245013;Sang_2_contig2937	Sbak_1_contig101037	Sver_1_contig96019	AT5G11870.1;KQK03175;LOC_Os01g10100.2;PAN32761;EES00124;Zm00001d008859_P001	Alkaline_phytoceramidase_(APHC)_[Source:UniProtKB/TrEMBL%3BAcc:F4JZD5]
cluster_28571_window_1	160	Salt_3_contig391;Salt_2_contig27704	Smar_2_contig47699	Stown_2_contig37241	Sney_2_contig60024	Sang_2_contig43583	Sbak_1_contig70012	Sver_1_contig57496;Sver_1_contig57494;Sver_1_contig57495	AT5G21430.1;KQJ86661;LOC_Os12g31460.1;PVH62941;EES17048;Zm00001d023757_P001	NdhU_[Source:UniProtKB/TrEMBL%3BAcc:A0A178UN62]
cluster_28572_window_1	142	-	-	-	Sney_3_contig62357	Sang_3_contig89063	-	-	NA;NA;NA;NA;NA;Zm00001d052215_P001	_adenosine_5'-phosphosulfate_reductase-like3
cluster_28573_window_1	452	-	Smar_3_contig72155	-	Sney_3_contig205711	-	-	-	NA;NA;LOC_Os12g13060.1;NA;NA;Zm00001d010546_P008	Putative_SAC3/GANP_family_protein__
cluster_28574_window_1	156	-	Smar_3_contig70830;Smar_3_contig14633	Stown_2_contig58982;Stown_3_contig35650	Sney_3_contig170778	Sang_3_contig52902	-	-	AT4G12420.1;PNT66789;LOC_Os08g05820.1;PVH36276;OQU79907;Zm00001d024595_P005	Monocopper_oxidase-like_protein_SKU5_[Source:UniProtKB/Swiss-Prot%3BAcc:Q9SU40]
cluster_28575_window_1	200	Salt_3_contig83844	-	Stown_2_contig28547	-	-	-	-	AT1G43710.1;KQJ99801;LOC_Os02g33710.1;PAN06385;EES05207;Zm00001d050694_P002	SDC1_[Source:UniProtKB/TrEMBL%3BAcc:A0A178WA97]
cluster_28577_window_1	589	-	-	-	-	-	Sbak_1_contig61888	Sver_1_contig5126	AT1G64650.2;KQJ97484;LOC_Os10g37520.1;PAN46452;EER93932;Zm00001d032435_P001	At1g64650_[Source:UniProtKB/TrEMBL%3BAcc:Q6NLR2]
cluster_15949_window_1	264	-	Smar_3_contig122452	-	Sney_3_contig21313	-	-	-	AT1G73450.1;KQK13498;LOC_Os03g51020.1;PAN45330;KXG37701;Zm00001d033798_P015	Protein_kinase_superfamily_protein_[Source:TAIR%3BAcc:AT1G73450]
cluster_15948_window_1	436	-	Smar_2_contig30088	-	Sney_2_contig33486	-	-	-	AT4G09630.2;PNT63982;LOC_Os11g09170.1;PAN41647;EES08169;Zm00001d007302_P011	Transmembrane_protein_(DUF616)_[Source:UniProtKB/TrEMBL%3BAcc:Q9SST1]
cluster_15945_window_1	563	Salt_2_contig14501	Smar_2_contig52541	Stown_2_contig55850	Sney_2_contig62263	Sang_2_contig53544	Sbak_1_contig69468	Sver_1_contig97419	AT5G09380.1;KQK10971;LOC_Os01g66580.1;PAN27158;KXG33855;Zm00001d042567_P003	RNA_polymerase_III_RPC4_[Source:UniProtKB/TrEMBL%3BAcc:Q9FY77]
cluster_15944_window_2	214	Salt_3_contig106576	Smar_2_contig17838;Smar_3_contig36569	Stown_3_contig184960	Sney_3_contig12759;Sney_2_contig25912	Sang_2_contig37151;Sang_2_contig25474;Sang_3_contig232599	-	-	NA;NA;LOC_Os11g20760.1;PVH36748;NA;NA	-
cluster_15947_window_1	124	Salt_3_contig134847	-	Stown_3_contig125603	Sney_3_contig164044	Sang_2_contig46509	Sbak_1_contig61626	-	AT3G59110.1;KQK04180;LOC_Os01g21960.1;PAN30958;OQU86805;Zm00001d040691_P007	Protein_kinase_superfamily_protein_[Source:UniProtKB/TrEMBL%3BAcc:Q9LYS5]
cluster_15941_window_1	232	Salt_2_contig17461	Smar_2_contig37652	Stown_2_contig9113	Sney_3_contig153954	Sang_3_contig89294;Sang_2_contig50422	Sbak_1_contig89915	Sver_1_contig34679;Sver_1_contig34676	NA;KQK09145;LOC_Os01g48220.1;PAN29242;KXG33089;Zm00001d043906_P003	Hydroxyproline-rich_glycoprotein_family_protein
cluster_15940_window_4	190	Salt_3_contig93354	Smar_2_contig54532;Smar_2_contig19073	Stown_2_contig18529	Sney_2_contig8288;Sney_2_contig13672	Sang_3_contig87303	Sbak_1_contig24739	Sver_1_contig84544	AT1G51310.1;KQK23363;LOC_Os03g07850.1;PVH33172;EER95411;Zm00001d027872_P007	tRNA_(5-methylaminomethyl-2-thiouridylate)-methyltransferase_[Source:UniProtKB/TrEMBL%3BAcc:F4I824]
cluster_15943_window_1	651	Salt_3_contig89224	Smar_2_contig54586	Stown_2_contig6615	-	Sang_2_contig7208	Sbak_1_contig57730	Sver_1_contig1898	AT4G02790.1;KQK06092;LOC_Os05g35540.1;PAN19382;EES19581;Zm00001d038337_P001	DAR_GTPase_3%2C_chloroplastic_[Source:UniProtKB/Swiss-Prot%3BAcc:Q8H1F6]
cluster_15942_window_1	373	Salt_3_contig7976	Smar_3_contig120139	-	-	Sang_3_contig65397	-	Sver_1_contig96957	NA;NA;NA;PVH38486;NA;NA	-
cluster_55040_window_1	191	-	-	Stown_3_contig43596	Sney_3_contig16334	Sang_3_contig144931	-	-	-	-
cluster_35713_window_1	244	-	-	Stown_3_contig44099	Sney_3_contig59344	Sang_3_contig13464	Sbak_1_contig34859	Sver_1_contig60024;Sver_1_contig60026	AT3G12530.1;KQK11778;LOC_Os01g14610.1;PAN15589;OQU90559;Zm00001d022585_P001	DNA_replication_complex_GINS_protein_PSF2_[Source:UniProtKB/Swiss-Prot%3BAcc:Q9C7A8]
cluster_35710_window_1	985	Salt_2_contig37609	Smar_2_contig14529	Stown_2_contig3316	Sney_2_contig42601	Sang_2_contig11450	Sbak_1_contig55971	Sver_1_contig44402	AT1G76340.1;KQK22890;LOC_Os03g11590.4;PAN50878;KXG39873;Zm00001d028214_P001	GDP-mannose_transporter_GONST3_[Source:UniProtKB/Swiss-Prot%3BAcc:Q9S845]
cluster_55043_window_1	522	Salt_2_contig41589	Smar_2_contig1431	Stown_2_contig19210	Sney_2_contig62411;Sney_2_contig64616	Sang_2_contig57453	Sbak_1_contig80578	Sver_1_contig41904	AT1G65270.1;KQJ88721;LOC_Os11g16320.1;PAN42325;EES08397;Zm00001d049082_P002	AT1G65270_protein_[Source:UniProtKB/TrEMBL%3BAcc:O80798]
cluster_55044_window_1	362	-	-	-	-	Sang_3_contig10607	Sbak_1_contig10755	-	AT4G17900.1;KQJ97925;LOC_Os10g42410.1;PVH32337;EER91885;Zm00001d030032_P002	At4g17900_[Source:UniProtKB/TrEMBL%3BAcc:Q0WUB8]
cluster_35717_window_1	429	Salt_2_contig25906	Smar_2_contig59381;Smar_3_contig29556	Stown_3_contig55313;Stown_2_contig31481	Sney_2_contig34150	Sang_2_contig3384	Sbak_1_contig101884	Sver_1_contig89483	AT4G32750.1;KQJ94355;LOC_Os02g17250.1;PAN05052;EES04915;Zm00001d053306_P001	At4g32750_[Source:UniProtKB/TrEMBL%3BAcc:Q8LA21]
cluster_35714_window_1	440	-	-	-	-	-	Sbak_1_contig64544	Sver_1_contig53133	AT3G03380.1;KQK00995;NA;PAN07872;KXG30891;Zm00001d017818_P001	Protease_Do-like_7_[Source:UniProtKB/Swiss-Prot%3BAcc:Q8RY22]
cluster_35715_window_1	182	Salt_2_contig6754	Smar_2_contig39684	Stown_2_contig6522	Sney_2_contig55491	Sang_2_contig13790	Sbak_1_contig18191	Sver_1_contig44122	AT3G02730.1;KQK11153;LOC_Os01g68480.1;PAN26912;KXG21303;Zm00001d024835_P001	TRXF1_[Source:UniProtKB/TrEMBL%3BAcc:A0A178VBJ7]
cluster_55049_window_1	166	Salt_2_contig43331;Salt_3_contig125966	-	-	Sney_2_contig62656	Sang_3_contig17972	-	Sver_1_contig30843	NA;KQJ91014;LOC_Os09g33970.1;PAN13352;EER97043;Zm00001d006124_P001	expressed_protein
cluster_35719_window_2	222	Salt_2_contig23874	Smar_2_contig30614;Smar_3_contig135138	Stown_2_contig20601	Sney_2_contig55450	Sang_2_contig26219	Sbak_1_contig96799;Sbak_1_contig96794	Sver_1_contig83863	AT5G46860.1;KQK00917;LOC_Os02g47440.1;PAN07782;OQU85553;Zm00001d017756_P001	VAM3_[Source:UniProtKB/TrEMBL%3BAcc:A0A178UDT6]
cluster_3024_window_1	316	-	Smar_2_contig45301	Stown_2_contig9627	Sney_2_contig16108	Sang_2_contig43482	-	-	NA;KQK04549;LOC_Os05g51710.1;PAN17719;KXG22727;Zm00001d039219_P001	Putative_pleckstrin-like_proteiny_(PH)_domain-containing_family_protein__
cluster_38742_window_1	169	Salt_3_contig60954	Smar_3_contig78108	Stown_3_contig15571	-	Sang_3_contig200586	-	-	AT5G47840.2;KQJ94808;LOC_Os08g01770.2;PAN33272;EES14387;Zm00001d035034_P002	Adenylate_kinase_2%2C_chloroplastic_[Source:UniProtKB/Swiss-Prot%3BAcc:Q9FIJ7]
cluster_38743_window_2	344	Salt_3_contig64599	-	-	-	Sang_2_contig28200	-	-	NA;NA;LOC_Os12g40650.1;NA;NA;Zm00001d016920_P002	10A19I.15
cluster_38740_window_1	192	-	-	Stown_3_contig6879	Sney_2_contig50817	Sang_2_contig16022;Sang_3_contig126701	-	-	NA;NA;NA;PAN48986;KXG39085;Zm00001d029608_P004	Mechanosensitive_ion_channel_protein_3_chloroplastic
cluster_38746_window_1	96	-	Smar_3_contig68021	Stown_3_contig222767	-	-	-	Sver_1_contig29819	AT3G49240.1;KQK16982;LOC_Os05g30240.1;PAN46203;OQU93028;Zm00001d032900_P001	Pentatricopeptide_repeat-containing_protein_At3g49240%2C_mitochondrial_[Source:UniProtKB/Swiss-Prot%3BAcc:Q9M3A8]
cluster_38744_window_1	172	-	-	Stown_2_contig37607	Sney_2_contig10143	-	-	-	NA;NA;NA;PAN22797;EER90217;Zm00001d036597_P001	Sm_protein%253B_Sm_protein_isoform_1%253B_Sm_protein_isoform_2__
cluster_38745_window_1	942	Salt_3_contig71453;Salt_3_contig67251	Smar_3_contig159465	Stown_3_contig65773;Stown_2_contig5199	Sney_3_contig106814;Sney_3_contig115439;Sney_2_contig13624	Sang_3_contig163930;Sang_3_contig76621;Sang_3_contig18692	Sbak_1_contig67586	Sver_1_contig34768	AT5G63640.1;KQJ94804;LOC_Os08g01740.2;PAN33266;KXG24206;Zm00001d035029_P003	TOM1-like_protein_5_[Source:UniProtKB/Swiss-Prot%3BAcc:Q9FFQ0]
cluster_38748_window_1	181	Salt_2_contig38151	-	Stown_3_contig140294;Stown_3_contig186440	Sney_2_contig1248	Sang_2_contig4518;Sang_3_contig87397	-	Sver_1_contig65595	NA;KQK20224;LOC_Os07g15270.1;PAN10162;KXG34809;Zm00001d019325_P002	RNA-binding_(RRM/RBD/RNP_motifs)_family_protein
cluster_59506_window_1	116	Salt_2_contig16489	-	-	-	Sang_3_contig174917	-	-	NA;NA;NA;PVH32495;OQU77364;Zm00001d004325_P001	-
cluster_29199_window_1	2055	Salt_2_contig42928	Smar_2_contig57263	Stown_2_contig3866	Sney_2_contig24955	Sang_2_contig2894	Sbak_1_contig49562;Sbak_1_contig56551	Sver_1_contig89097	AT1G55320.1;KQK12602;LOC_Os03g59080.1;PAN44441;OQU90801;Zm00001d034519_P001	AAE18_[Source:UniProtKB/TrEMBL%3BAcc:A0A178WMT3]
cluster_29198_window_1	625	Salt_2_contig14116	Smar_2_contig56984	Stown_2_contig37789	Sney_2_contig46599	Sang_2_contig30161	-	Sver_1_contig10957	AT1G72330.3;KQK15146;LOC_Os07g42600.1;PAN14833;EER99708;Zm00001d006875_P001	alanine_aminotransferase_2_[Source:TAIR%3BAcc:AT1G72330]
cluster_22273_window_1	238	-	Smar_3_contig159341	Stown_3_contig229442	-	-	-	Sver_1_contig89273	ATMG00820.1;PNT64060;LOC_Os02g01050.1;NA;NA;Zm00001d042189_P013	Uncharacterized_mitochondrial_protein_AtMg00820_[Source:UniProtKB/Swiss-Prot%3BAcc:P92520]
cluster_29195_window_2	123	Salt_3_contig163029	Smar_3_contig38914	Stown_3_contig209863	Sney_3_contig124444	Sang_3_contig41430	Sbak_1_contig10199	Sver_1_contig96081;Sver_1_contig38830	AT2G20260.1;KQK16492;LOC_Os07g25430.1;PAN10711;OQU88904;Zm00001d005446_P001	Photosystem_I_reaction_center_subunit_IV_B%2C_chloroplastic_[Source:UniProtKB/Swiss-Prot%3BAcc:Q9S714]
cluster_29197_window_1	122	Salt_2_contig25821;Salt_2_contig41898	Smar_2_contig47215;Smar_2_contig29019	Stown_2_contig41355;Stown_2_contig55943	Sney_2_contig32505;Sney_2_contig60027	Sang_2_contig38047	Sbak_1_contig64274	Sver_1_contig61488	AT5G25450.1;KQK12590;LOC_Os07g10500.1;PAN44440;EER96047;Zm00001d005114_P001	Cytochrome_b-c1_complex_subunit_7_[Source:UniProtKB/TrEMBL%3BAcc:A0A178UDJ6]
cluster_29191_window_1	235	-	-	-	-	-	Sbak_1_contig9181;Sbak_1_contig46837	Sver_1_contig59245	AT2G20790.1;KQJ86528;LOC_Os12g34370.2;PAN21182;EES16074;Zm00001d023910_P001	AP-5_complex_subunit_mu_[Source:UniProtKB/Swiss-Prot%3BAcc:Q8W0Z6]
cluster_29190_window_1	232	-	-	Stown_2_contig381	Sney_3_contig165295	-	Sbak_1_contig73077	Sver_1_contig81322	NA;PNT76792;LOC_Os11g20270.1;PVH35028;OQU88544;Zm00001d042939_P003	Metal_tolerance_protein_11
cluster_29193_window_1	354	Salt_3_contig139858;Salt_2_contig19179	Smar_2_contig55695;Smar_2_contig19346	Stown_2_contig55210;Stown_2_contig1628	Sney_2_contig25905;Sney_3_contig79464	Sang_3_contig121039;Sang_2_contig51846	Sbak_1_contig42071	Sver_1_contig48893;Sver_1_contig49990	AT4G28025.1;KQK00290;LOC_Os02g39730.1;PAN06973;OQU85291;Zm00001d051053_P001	Uncharacterized_protein_At4g28025_[Source:UniProtKB/TrEMBL%3BAcc:Q9C5F3]
cluster_29192_window_1	1257	Salt_2_contig33626;Salt_2_contig41096	Smar_2_contig55754	Stown_2_contig55772	Sney_2_contig62023	Sang_2_contig55012	Sbak_1_contig100216	Sver_1_contig76831	AT5G64370.1;KQK16217;LOC_Os07g30170.1;PAN13949;EER99388;Zm00001d021506_P001	Beta-ureidopropionase_[Source:UniProtKB/Swiss-Prot%3BAcc:Q8H183]
cluster_51299_window_1	331	-	Smar_2_contig59940	-	-	Sang_3_contig58696	-	-	NA;KQK13368;LOC_Os08g13920.1;PAN34297;NA;Zm00001d024379_P001	glycosyl_hydrolases_family_16
cluster_51298_window_1	1423	Salt_2_contig42674	Smar_2_contig4301;Smar_3_contig744	Stown_2_contig36480	Sney_2_contig56642;Sney_2_contig61415	Sang_2_contig29009;Sang_2_contig54501	Sbak_1_contig28866;Sbak_1_contig28867	-	AT1G32810.2;PNT60767;LOC_Os04g14510.2;PVH66967;OQU81240;Zm00001d004140_P004	Location_of_EST_206I21T7%2C_gb_[Source:UniProtKB/TrEMBL%3BAcc:Q9MAQ7]
cluster_21769_window_1	250	-	Smar_3_contig154276	Stown_3_contig55070	-	-	-	-	AT5G15630.4;KQK21273;LOC_Os03g30250.1;PAN49157;EER94687;Zm00001d047276_P001	COBRA-like_protein_4_[Source:UniProtKB/Swiss-Prot%3BAcc:Q9LFW3]
cluster_21767_window_1	154	-	-	Stown_3_contig156433	-	Sang_3_contig160263	Sbak_1_contig53819	Sver_1_contig35698	NA;NA;NA;NA;OQU76104;NA	-
cluster_21764_window_1	747	Salt_2_contig7581;Salt_2_contig29900	Smar_2_contig60252	Stown_2_contig55826	Sney_2_contig16142;Sney_2_contig27668	Sang_2_contig8164	Sbak_1_contig59084	Sver_1_contig37345	AT5G10710.2;KQK20666;LOC_Os04g21610.1;PAN36096;KXG38548;Zm00001d032978_P001	Centromere_protein_O_[Source:UniProtKB/TrEMBL%3BAcc:Q8GUP4]
cluster_21762_window_1	153	-	-	Stown_3_contig130123	Sney_3_contig182991	-	Sbak_1_contig4734	-	AT3G47340.1;KQK22161;LOC_Os03g18130.2;PAN50160;KXG39587;Zm00001d028750_P003	DIN6_[Source:UniProtKB/TrEMBL%3BAcc:A0A178VBT4]
cluster_21763_window_1	262	-	-	Stown_3_contig115975	-	-	Sbak_1_contig12436	-	AT4G00755.2;KQK11922;LOC_Os03g64360.3;PVH30868;OQU93380;Zm00001d027362_P001	F-box_protein_At4g00755_[Source:UniProtKB/Swiss-Prot%3BAcc:Q8LG03]
cluster_51297_window_1	478	Salt_3_contig69601	Smar_3_contig131998	Stown_3_contig65328	Sney_3_contig193494	Sang_3_contig123220	Sbak_1_contig24839	Sver_1_contig47222	AT2G45430.1;KQK22376;LOC_Os03g16350.1;PVH32891;EER95114;Zm00001d028577_P001	AT-hook_motif_nuclear-localized_protein_[Source:UniProtKB/TrEMBL%3BAcc:A0A178VXD2]
cluster_16416_window_1	467	Salt_2_contig8499	Smar_2_contig57880	Stown_2_contig28667	-	Sang_2_contig56626	-	Sver_1_contig94332	AT5G22300.2;KQK00471;LOC_Os02g42350.1;PVH66702;EES05474;Zm00001d051214_P002	Bifunctional_nitrilase/nitrile_hydratase_NIT4_[Source:UniProtKB/Swiss-Prot%3BAcc:P46011]
cluster_16417_window_2	203	Salt_2_contig33162	Smar_3_contig43492	Stown_2_contig50372	Sney_3_contig46781;Sney_2_contig43611	Sang_3_contig153021;Sang_2_contig15283	Sbak_1_contig79247	Sver_1_contig17049	AT3G02600.2;PNT69899;LOC_Os01g04660.1;PAN32153;OQU86361;Zm00001d008592_P002	Putative_lipid_phosphate_phosphatase_3%2C_chloroplastic_[Source:UniProtKB/Swiss-Prot%3BAcc:Q8LFD1]
cluster_16414_window_1	336	Salt_2_contig19041	Smar_2_contig19728	Stown_2_contig44550;Stown_2_contig30072	Sney_2_contig39576;Sney_2_contig61703	Sang_2_contig54057	Sbak_1_contig84026;Sbak_1_contig101050	Sver_1_contig97282;Sver_1_contig55973	AT5G54750.1;KQK14966;LOC_Os07g44790.1;PAN15115;OQU82526;Zm00001d001929_P009	Trafficking_protein_particle_complex_subunit_[Source:UniProtKB/TrEMBL%3BAcc:F4K1U5]
cluster_16413_window_2	979	Salt_2_contig30846	Smar_2_contig22399;Smar_2_contig52618	Stown_2_contig56080;Stown_2_contig3928	Sney_2_contig62670	Sang_2_contig55155	Sbak_1_contig76733	Sver_1_contig96105	AT2G46225.1;KQK08796;LOC_Os01g43420.1;PAN29627;EES03303;Zm00001d044184_P001	ABI-1-like_1_[Source:UniProtKB/TrEMBL%3BAcc:B3H5V3]
cluster_16418_window_1	117	Salt_2_contig31311	Smar_2_contig11136	Stown_2_contig49084	Sney_2_contig47601	Sang_2_contig31375	-	-	NA;NA;NA;NA;NA;Zm00001d014379_P001	30-kDa_cleavage_and_polyadenylation_specificity_factor_30
cluster_16419_window_1	198	-	Smar_2_contig31554	Stown_2_contig29165	-	-	-	-	NA;KQK16690;NA;PAN22301;NA;Zm00001d036382_P002	Transcription_factor_bHLH93
cluster_29229_window_1	191	Salt_3_contig40927	Smar_3_contig33901	Stown_3_contig65017	Sney_3_contig44342	Sang_3_contig107314	Sbak_1_contig18818	Sver_1_contig82269	AT5G17280.1;KQJ91163;LOC_Os09g36120.1;PAN13496;KXG36055;Zm00001d021284_P001	AT5g17280/MKP11_13_[Source:UniProtKB/TrEMBL%3BAcc:Q9FFI3]
cluster_29228_window_1	485	Salt_3_contig104795	Smar_2_contig52387	-	-	-	-	-	AT5G05170.1;KQK16504;LOC_Os07g24190.2;PAN44120;EER93135;Zm00001d005451_P035	Cellulose_synthase_A_catalytic_subunit_3_[UDP-forming]_[Source:UniProtKB/Swiss-Prot%3BAcc:Q941L0]
cluster_29223_window_2	264	Salt_3_contig33241	Smar_3_contig26639;Smar_2_contig35766	Stown_2_contig58330	Sney_3_contig105415	Sang_2_contig27445	Sbak_1_contig34250	Sver_1_contig36037	AT1G59710.1;KQK20485;LOC_Os03g58740.1;PAN44493;OQU90821;Zm00001d013057_P001	Actin_cross-linking_protein_(DUF569)_[Source:UniProtKB/TrEMBL%3BAcc:Q9LQ43]
cluster_29222_window_1	281	Salt_2_contig15041	-	Stown_2_contig26614	-	Sang_3_contig173027	-	-	NA;NA;LOC_Os08g35020.1;PUV26831;NA;NA	-
cluster_10816_window_1	1179	Salt_2_contig42329	Smar_2_contig1862	Stown_2_contig55911	Sney_2_contig60796	Sang_2_contig55071	Sbak_1_contig16693	Sver_1_contig64565	AT3G11540.1;KQJ99375;LOC_Os08g44510.1;PAN36703;EES15174;Zm00001d031938_P001	Probable_UDP-N-acetylglucosamine--peptide_N-acetylglucosaminyltransferase_SPINDLY_[Source:UniProtKB/Swiss-Prot%3BAcc:Q96301]
cluster_10817_window_1	321	Salt_3_contig135092;Salt_3_contig90243	Smar_3_contig157083	Stown_2_contig42434;Stown_3_contig193026	Sney_3_contig158748	Sang_3_contig115656;Sang_3_contig192641	Sbak_1_contig3043	Sver_1_contig76393	AT2G31600.3;PNT71536;LOC_Os05g23840.1;PVH62769;OQU92168;Zm00001d010497_P001	INO80_complex_subunit_D-like_protein_[Source:UniProtKB/TrEMBL%3BAcc:Q84LR3]
cluster_29226_window_1	305	-	-	-	-	-	Sbak_1_contig72298	Sver_1_contig59605	AT5G53490.2;KQJ97335;LOC_Os10g35810.1;PAN46619;EER91420;Zm00001d013918_P001	Tetratricopeptide_repeat_(TPR)-like_superfamily_protein_[Source:TAIR%3BAcc:AT5G53490]
cluster_10812_window_1	152	Salt_2_contig7377	Smar_2_contig41557	Stown_2_contig14425	Sney_3_contig205180	Sang_2_contig47711	Sbak_1_contig17480	Sver_1_contig37232	AT5G48970.1;KQK11392;LOC_Os01g70800.2;PAN26655;KXG34071;Zm00001d042213_P005	Mitochondrial_thiamine_diphosphate_carrier_2_[Source:UniProtKB/Swiss-Prot%3BAcc:Q9FI73]
cluster_10813_window_1	396	-	-	-	Sney_3_contig140928	-	-	Sver_1_contig67365	AT1G80900.1;PNT61393;LOC_Os04g42280.1;PVH35530;EES11075;Zm00001d003125_P002	Magnesium_transporter_MRS2-10_[Source:UniProtKB/Swiss-Prot%3BAcc:Q9SAH0]
cluster_14461_window_5	611	Salt_2_contig31712	Smar_2_contig57324	Stown_2_contig46028;Stown_2_contig34376	Sney_3_contig79090;Sney_2_contig30128;Sney_2_contig44984	Sang_2_contig50228;Sang_2_contig8564	Sbak_1_contig3080	Sver_1_contig38917	AT4G04850.2;KQJ85749;LOC_Os12g42300.1;PAN21929;OQU79639;Zm00001d041308_P001	K(+)_efflux_antiporter_3%2C_chloroplastic_[Source:UniProtKB/Swiss-Prot%3BAcc:Q9M0Z3]
cluster_14460_window_1	382	Salt_3_contig153649	Smar_3_contig77181	Stown_3_contig181373	Sney_3_contig37392	Sang_3_contig29215	-	-	AT1G12410.1;KQK19956;LOC_Os06g04530.1;PAN25935;KXG19238;Zm00001d045430_P001	ATP-dependent_Clp_protease_proteolytic_subunit-related_protein_2%2C_chloroplastic_[Source:UniProtKB/Swiss-Prot%3BAcc:Q9XJ36]
cluster_60284_window_1	214	-	-	-	Sney_3_contig130089	Sang_3_contig37693	-	-	NA;NA;LOC_Os06g49430.2;PAN22449;EER88927;Zm00001d014726_P006	Mitogen-activated_protein_kinase_17
cluster_34449_window_2	347	Salt_2_contig32324	Smar_3_contig120251	Stown_2_contig51139	Sney_2_contig40895	Sang_2_contig12803	Sbak_1_contig5463	Sver_1_contig61600	AT3G50430.1;PNT76835;LOC_Os07g02950.1;PAN05104;KXG29286;Zm00001d054052_P008	Golgin_[Source:UniProtKB/TrEMBL%3BAcc:Q84TJ4]
cluster_34448_window_1	192	-	Smar_3_contig39877	Stown_3_contig111164	-	-	-	-	AT1G80750.1;PNT68523;LOC_Os08g42920.1;PAN36516;EES15262;Zm00001d031703_P001	60S_ribosomal_protein_L7-1_[Source:UniProtKB/Swiss-Prot%3BAcc:Q9SAI5]
cluster_34445_window_1	501	Salt_3_contig90857	Smar_3_contig40833	Stown_3_contig107489	Sney_3_contig121253	-	Sbak_1_contig36050	Sver_1_contig95873	AT5G64080.2;KQK15105;LOC_Os07g43290.1;PAN14935;EER99735;Zm00001d022195_P001	Non-specific_lipid-transfer_protein-like_protein_At5g64080_[Source:UniProtKB/Swiss-Prot%3BAcc:Q8VYI9]
cluster_34444_window_1	192	-	-	-	-	Sang_2_contig56017	-	Sver_1_contig43348	NA;KQK00573;LOC_Os10g40140.1;PAN07374;EES05798;Zm00001d014260_P001	MSP_domain_containing_protein,_expressed
cluster_34447_window_1	438	Salt_3_contig70847;Salt_3_contig86529	Smar_3_contig100397;Smar_3_contig119605	Stown_3_contig9574	Sney_3_contig75838	Sang_3_contig245428	Sbak_1_contig3396	Sver_1_contig46931	AT2G31660.1;KQJ99478;LOC_Os04g26841.1;PAN05357;OQU84935;Zm00001d050526_P019	Importin_beta-like_SAD2_[Source:UniProtKB/Swiss-Prot%3BAcc:F4IRR2]
cluster_34446_window_1	130	Salt_3_contig161034	Smar_2_contig57871;Smar_2_contig38518;Smar_3_contig138604	Stown_2_contig4116	Sney_2_contig23141	Sang_2_contig27326;Sang_3_contig93929	Sbak_1_contig69021;Sbak_1_contig16168	Sver_1_contig20427	AT1G06730.1;KQK23488;LOC_Os03g06880.1;PAN51434;OQU93174;Zm00001d027799_P001	At1g06730/F4H5_22_[Source:UniProtKB/TrEMBL%3BAcc:Q9ASV2]
cluster_34441_window_4	269	Salt_3_contig23788	Smar_3_contig48564	Stown_3_contig175132	Sney_3_contig172412;Sney_2_contig30400	Sang_3_contig243084	Sbak_1_contig85024;Sbak_1_contig31821	Sver_1_contig74088;Sver_1_contig82616;Sver_1_contig90243;Sver_1_contig55334;Sver_1_contig27652	AT5G56290.1;KQJ98852;LOC_Os08g39080.2;PAN36032;EES15427;Zm00001d031327_P001	Peroxisome_biogenesis_protein_5_[Source:UniProtKB/Swiss-Prot%3BAcc:Q9FMA3]
cluster_34440_window_1	183	-	Smar_3_contig96870	Stown_3_contig121561	-	-	-	-	NA;PNT66547;LOC_Os08g02490.1;PAN33372;KXG24283;Zm00001d049661_P002	AT_hook_motif_domain_containing_protein,_expressed
cluster_34443_window_1	550	Salt_3_contig1419;Salt_2_contig14083	Smar_2_contig56785;Smar_3_contig110441	Stown_2_contig20742;Stown_3_contig136215	Sney_2_contig43122;Sney_3_contig141781	Sang_3_contig175244;Sang_2_contig16224	Sbak_1_contig47760	Sver_1_contig45605	AT5G51960.1;KQJ92432;LOC_Os11g03920.1;PVH33544;EES15571;Zm00001d015730_P001	At5g51960_[Source:UniProtKB/TrEMBL%3BAcc:Q9FJ96]
cluster_13729_window_1	326	-	-	-	-	-	Sbak_1_contig23057	Sver_1_contig90291	AT2G33620.3;KQJ98952;LOC_Os08g40150.2;PAN36215;KXG25626;Zm00001d052901_P001	AT-hook_motif_nuclear-localized_protein_10_[Source:UniProtKB/Swiss-Prot%3BAcc:O22812]
cluster_26419_window_1	115	Salt_2_contig4647;Salt_3_contig99647	Smar_3_contig8114	Stown_2_contig49515;Stown_3_contig153883	Sney_3_contig59923;Sney_2_contig22911;Sney_3_contig131441	Sang_3_contig211158	Sbak_1_contig29604	Sver_1_contig88079	NA;KQJ89669;LOC_Os09g10840.1;NA;NA;NA	-
cluster_26418_window_1	244	-	-	-	-	-	Sbak_1_contig25194	Sver_1_contig6277	AT2G29420.1;KQJ97551;LOC_Os10g38540.1;PAN30460;EES03470;Zm00001d043787_P001	Glutathione_S-transferase_U7_[Source:UniProtKB/Swiss-Prot%3BAcc:Q9ZW24]
cluster_51438_window_1	218	Salt_3_contig8207	Smar_3_contig42886	-	-	Sang_3_contig242401	Sbak_1_contig69862	-	NA;PNT77080;NA;PVH63376;OQU88381;NA	-
cluster_26410_window_1	312	Salt_3_contig138800	Smar_3_contig24673	Stown_3_contig115544	Sney_3_contig113428	Sang_3_contig64140	Sbak_1_contig13213	Sver_1_contig3024	AT2G46690.1;KQK01718;LOC_Os02g52990.1;PVH67021;EES05864;Zm00001d052148_P001	Auxin-responsive_protein_SAUR32_[Source:UniProtKB/Swiss-Prot%3BAcc:Q9ZUZ3]
cluster_26413_window_1	1311	Salt_3_contig22703	Smar_3_contig76433	Stown_3_contig115022	Sney_3_contig109282	Sang_3_contig144926	Sbak_1_contig24662	Sver_1_contig54231	AT1G80440.1;KQK17832;LOC_Os06g39370.1;PVH65814;EER88591;Zm00001d036925_P001	F-box/kelch-repeat_protein_At1g80440_[Source:UniProtKB/Swiss-Prot%3BAcc:Q9M8L2]
cluster_26412_window_1	46	Salt_2_contig30356	Smar_2_contig38414	Stown_2_contig3553	Sney_2_contig46643	Sang_2_contig28399	Sbak_1_contig49885	Sver_1_contig102380	AT2G22300.3;KQK23188;LOC_Os03g09100.1;PAN51136;OQU93088;Zm00001d028007_P002	Calmodulin-binding_transcription_activator_3_[Source:UniProtKB/Swiss-Prot%3BAcc:Q8GSA7]
cluster_26415_window_1	201	Salt_3_contig57652	Smar_2_contig40661	-	Sney_2_contig2958	Sang_2_contig30620	-	-	NA;KQK06287;LOC_Os10g16440.1;PAN19550;OQU78005;Zm00001d038172_P008	-
cluster_26414_window_1	364	Salt_3_contig106991	Smar_3_contig157599	Stown_3_contig229020;Stown_3_contig187146	Sney_3_contig27066	Sang_3_contig144359	Sbak_1_contig26019	Sver_1_contig50101;Sver_1_contig92330	AT3G21330.1;KQK08358;LOC_Os01g38610.1;PAN30113;OQU87028;Zm00001d011187_P001	Transcription_factor_bHLH87_[Source:UniProtKB/Swiss-Prot%3BAcc:Q8S3D2]
cluster_51433_window_2	329	Salt_3_contig84316	Smar_3_contig154745;Smar_2_contig18436	Stown_3_contig16998	Sney_3_contig197240	Sang_2_contig27826;Sang_3_contig186352	Sbak_1_contig6876	Sver_1_contig38787	AT1G78660.3;PNT70916;LOC_Os05g44130.2;PAN18587;EES19816;Zm00001d010744_P002	Gamma-glutamyl_hydrolase_1_[Source:UniProtKB/Swiss-Prot%3BAcc:Q9SYL6]
cluster_51432_window_3	354	Salt_3_contig135242;Salt_3_contig117900	Smar_3_contig71366	Stown_3_contig38937	-	Sang_3_contig1486	-	Sver_1_contig55054	NA;KQJ86159;NA;PAN21542;OQU80773;Zm00001d031720_P001	Pentatricopeptide_repeat-containing_protein_
cluster_55953_window_1	252	Salt_3_contig164001	Smar_3_contig93514	-	Sney_3_contig130209	-	-	-	AT3G06670.1;KQK04234;LOC_Os01g23590.3;PAN30297;EES02902;Zm00001d040748_P076	Binding_protein_[Source:UniProtKB/TrEMBL%3BAcc:F4JC31]
cluster_55951_window_1	921	-	-	Stown_3_contig82296	Sney_3_contig16380	-	-	-	AT5G05900.1;KQJ84486;LOC_Os03g49550.1;PAN44929;OQU86220;Zm00001d033320_P002	UDP-glycosyltransferase_76C3_[Source:UniProtKB/Swiss-Prot%3BAcc:Q9FI96]
cluster_47928_window_2	58	Salt_3_contig24578	Smar_3_contig122982;Smar_2_contig42488	Stown_2_contig58973;Stown_3_contig45617	Sney_2_contig9564	Sang_2_contig42656	Sbak_1_contig69730;Sbak_1_contig24332	Sver_1_contig98290	NA;KQJ92654;LOC_Os02g05880.1;PAN04046;OQU84386;Zm00001d053872_P022	RNA_polymerase_Rpb1,_domain_2_family_protein,_expressed
cluster_55957_window_1	221	Salt_3_contig140499	Smar_3_contig119161	Stown_3_contig98819	Sney_3_contig14475	Sang_3_contig151477	Sbak_1_contig76282	Sver_1_contig63170	AT4G12140.1;KQJ86136;LOC_Os12g39110.1;PAN21565;KXG23810;Zm00001d030843_P001	RING/U-box_superfamily_protein_[Source:UniProtKB/TrEMBL%3BAcc:Q9SZ79]
cluster_55954_window_1	167	Salt_2_contig1158	-	-	-	Sang_3_contig34313	-	-	AT4G35740.1;KQK01618;NA;PAN08566;OQU85822;Zm00001d018287_P002	ATP-dependent_DNA_helicase_Q-like_3_[Source:UniProtKB/Swiss-Prot%3BAcc:Q9FT72]
cluster_59609_window_1	419	Salt_3_contig31005	-	-	-	-	Sbak_1_contig33031	Sver_1_contig14404	NA;PNT77753;LOC_Os09g26860.1;PVH65738;OQU79407;Zm00001d048667_P015	Protein_kinase_domain_superfamily_protein__
cluster_59606_window_1	127	-	Smar_3_contig14785	Stown_2_contig27979	-	-	-	-	AT5G44560.3;PNT74392;LOC_Os03g43860.1;PAN46006;EER91185;Zm00001d000202_P001	Vacuolar_protein_sorting-associated_protein_2_homolog_2_[Source:UniProtKB/Swiss-Prot%3BAcc:Q0WTY4]
cluster_47925_window_1	81	Salt_3_contig82690;Salt_3_contig161223	Smar_3_contig149312	-	Sney_3_contig206611	Sang_3_contig197087;Sang_3_contig6984	Sbak_1_contig62811	Sver_1_contig34328	AT3G25805.1;KQJ82992;LOC_Os04g38850.1;PAN38546;OQU81716;Zm00001d003404_P001	Transmembrane_protein_[Source:UniProtKB/TrEMBL%3BAcc:Q94K74]
cluster_59604_window_1	583	Salt_2_contig29867	Smar_2_contig20647	Stown_2_contig17263	Sney_2_contig64533	Sang_2_contig52693	Sbak_1_contig40157	Sver_1_contig67294	AT4G17050.1;KQK16149;LOC_Os07g31270.1;PAN14044;OQU89981;Zm00001d021558_P001	(S)-ureidoglycine_aminohydrolase_[Source:UniProtKB/Swiss-Prot%3BAcc:Q8GXV5]
cluster_47927_window_3	111	Salt_3_contig104758	Smar_3_contig116248;Smar_3_contig59993	Stown_3_contig136662	Sney_3_contig168394	Sang_3_contig195094	Sbak_1_contig69511;Sbak_1_contig69510;Sbak_1_contig69509	Sver_1_contig35888	AT5G67270.1;KQJ97305;LOC_Os10g35580.1;PAN46528;EER91426;Zm00001d032565_P001	EB1C_[Source:UniProtKB/TrEMBL%3BAcc:A0A178UNG3]
cluster_47920_window_1	443	Salt_2_contig8062	Smar_2_contig18589	Stown_3_contig158279;Stown_2_contig28402	Sney_2_contig54841	Sang_2_contig6418	Sbak_1_contig69837;Sbak_1_contig69841;Sbak_1_contig69840;Sbak_1_contig100343	Sver_1_contig68312	AT5G46920.1;NA;LOC_Os10g41790.2;PAN48375;NA;Zm00001d027751_P001	Nuclear_intron_maturase_2%2C_mitochondrial_[Source:UniProtKB/Swiss-Prot%3BAcc:Q9FJR9]
cluster_47921_window_1	215	Salt_3_contig58620	Smar_3_contig50	Stown_3_contig175242	Sney_2_contig30422	Sang_3_contig128974	Sbak_1_contig70168	Sver_1_contig31639	AT1G02205.4;KQJ97039;LOC_Os10g33250.1;PAN46944;EER91499;Zm00001d014055_P002	Fatty_acid_hydroxylase_superfamily_[Source:TAIR%3BAcc:AT1G02205]
cluster_59601_window_1	206	-	-	-	Sney_3_contig20264	Sang_3_contig203446	Sbak_1_contig32980	-	AT1G61590.1;KQK21579;LOC_Os03g24930.1;PAN49510;OQU92552;Zm00001d047437_P001	Probable_serine/threonine-protein_kinase_PBL15_[Source:UniProtKB/Swiss-Prot%3BAcc:Q9SY91]
cluster_50528_window_1	484	Salt_2_contig10364	Smar_2_contig7251	-	-	-	-	-	AT5G04460.6;PNT65207;LOC_Os09g39690.1;PVH63914;OQU89041;Zm00001d019765_P001	RING/U-box_superfamily_protein_[Source:UniProtKB/TrEMBL%3BAcc:F4JWA1]
cluster_50520_window_1	42	-	Smar_3_contig109499	-	Sney_3_contig190035	Sang_3_contig188663	Sbak_1_contig76723	Sver_1_contig5804	AT5G01880.1;PNT64191;LOC_Os12g02350.1;PAN15697;OQU78679;Zm00001d023341_P001	RING-H2_finger_protein_ATL74_[Source:UniProtKB/Swiss-Prot%3BAcc:Q9LZV8]
cluster_50525_window_1	112	Salt_2_contig34406;Salt_3_contig72988	Smar_2_contig10641	Stown_2_contig48960	Sney_3_contig50679;Sney_3_contig117184	Sang_3_contig189328;Sang_3_contig215373	Sbak_1_contig42721	-	NA;KQJ84845;LOC_Os04g54370.1;PAN40325;EES12873;Zm00001d002150_P001	Micronuclear_linker_histone_polyprotein-like_protein
cluster_50526_window_1	334	Salt_3_contig35251	Smar_3_contig23056	Stown_3_contig90761	Sney_3_contig37825	Sang_3_contig224760	Sbak_1_contig9730	Sver_1_contig79998	AT1G27090.1;KQK13737;LOC_Os03g48260.1;PAN45636;EER93647;Zm00001d013528_P001	Glycine-rich_protein_[Source:UniProtKB/TrEMBL%3BAcc:Q9LFX8]
cluster_50527_window_1	172	Salt_3_contig154625	Smar_3_contig142209	Stown_3_contig231002	Sney_3_contig146363	Sang_3_contig245483	Sbak_1_contig27591;Sbak_1_contig27590	Sver_1_contig56652	NA;KQK01165;LOC_Os02g55430.1;PAN08729;OQU85889;Zm00001d018388_P001	Alginate_regulatory_protein_AlgP__
cluster_826_window_1	159	Salt_2_contig40706	Smar_3_contig39418;Smar_3_contig75760	Stown_2_contig38688	Sney_2_contig50340	Sang_3_contig211246	Sbak_1_contig94444	Sver_1_contig30640	AT5G61030.2;KQJ86640;LOC_Os12g31800.1;PAN21091;EES16016;Zm00001d023734_P003	GR-RBP3_[Source:UniProtKB/TrEMBL%3BAcc:A0A178UBT5]
cluster_57559_window_1	145	Salt_3_contig31744	Smar_2_contig45738	Stown_2_contig55259	Sney_2_contig2641	Sang_2_contig56930	Sbak_1_contig16842	Sver_1_contig14644	AT2G43780.3;KQK08135;LOC_Os05g01330.1;PVH61642;EES18531;Zm00001d010792_P001	unknown_protein%3B_Has_30_Blast_hits_to_30_proteins_in_11_species:_Archae_-_0%3B_Bacteria_-_0%3B_Metazoa_-_0%3B_Fungi_-_0%3B_Plants_-_30%3B_Viruses_-_0%3B_Other_Eukaryotes_-_0_(source:_NCBI_BLink)._[Source:TAIR%3BAcc:AT2G43780]
cluster_824_window_1	800	-	Smar_3_contig95554	-	-	Sang_3_contig19739	Sbak_1_contig67899	Sver_1_contig41499	AT2G18980.1;KQK17328;LOC_Os06g48030.1;PAN22596;EER88883;Zm00001d014608_P001	Peroxidase_16_[Source:UniProtKB/Swiss-Prot%3BAcc:Q96518]
cluster_825_window_1	295	-	Smar_2_contig51689	-	-	-	Sbak_1_contig23783;Sbak_1_contig40471;Sbak_1_contig40472	-	AT2G26980.2;KQK21927;LOC_Os03g20380.8;PAN49931;KXG39492;Zm00001d028949_P004	Non-specific_serine/threonine_protein_kinase_[Source:UniProtKB/TrEMBL%3BAcc:F4IVM7]
cluster_822_window_1	416	Salt_3_contig2432	Smar_2_contig49467	Stown_2_contig5299;Stown_2_contig16343	Sney_2_contig36190;Sney_3_contig37624	Sang_2_contig13613	Sbak_1_contig84191	Sver_1_contig89142;Sver_1_contig48093	NA;KQK16963;LOC_Os06g45090.2;PAN22951;KXG20536;Zm00001d046934_P003	-
cluster_823_window_1	624	Salt_2_contig26217;Salt_2_contig6884	Smar_2_contig57870	Stown_2_contig1735	Sney_2_contig54727	Sang_2_contig33108	Sbak_1_contig38896;Sbak_1_contig38898	Sver_1_contig100377;Sver_1_contig100376	AT4G37210.1;PNT77162;LOC_Os07g03070.1;PAN09330;EER95805;Zm00001d007972_P005	Tetratricopeptide_repeat_(TPR)-like_superfamily_protein_[Source:UniProtKB/TrEMBL%3BAcc:Q94K88]
cluster_820_window_1	192	-	-	Stown_2_contig9269	Sney_2_contig41347	Sang_2_contig12345	Sbak_1_contig33230	Sver_1_contig9466	AT3G48190.1;PNT69794;LOC_Os01g01689.3;PAN31760;OQU86543;Zm00001d040166_P029	Serine/Threonine-kinase_ATM-like_protein_[Source:UniProtKB/TrEMBL%3BAcc:A0A1I9LQ79]
cluster_57550_window_1	269	Salt_3_contig32553	Smar_3_contig30557	Stown_3_contig229555	Sney_3_contig147558	-	-	-	AT2G07050.1;KQK18376;LOC_Os11g35710.1;PVH65591;EES04501;Zm00001d015239_P009	Cycloartenol_synthase_[Source:UniProtKB/Swiss-Prot%3BAcc:P38605]
cluster_57551_window_1	71	-	Smar_3_contig22331	Stown_3_contig96766	-	Sang_3_contig217342	-	-	NA;KQK01676;LOC_Os02g53070.1;PAN08447;EES07598;Zm00001d052145_P001	HYS1
cluster_57552_window_1	340	-	-	Stown_3_contig74502	-	Sang_3_contig115001	-	Sver_1_contig51944	NA;NA;NA;NA;OQU87854;Zm00001d012398_P003	Putative_regulator_of_chromosome_condensation_(RCC1)_family_protein__
cluster_57553_window_1	292	-	-	-	-	-	Sbak_1_contig99046	Sver_1_contig93940	NA;KQK23477;LOC_Os03g06930.1;PAN51426;EER92806;Zm00001d027802_P004	homeodomain_protein
cluster_57554_window_1	884	Salt_3_contig25801	Smar_3_contig136206	Stown_3_contig98590	Sney_3_contig23488	Sang_3_contig56068	Sbak_1_contig6675	Sver_1_contig94760	AT5G66200.1;KQJ96110;LOC_Os10g05730.2;PAN47806;EER91740;Zm00001d030308_P001	Armadillo_repeat_only_2_[Source:UniProtKB/TrEMBL%3BAcc:Q9FKW5]
cluster_57556_window_4	95	-	Smar_2_contig59756	Stown_3_contig152289	-	Sang_3_contig151446	Sbak_1_contig17251	Sver_1_contig47048	NA;KQK10001;LOC_Os01g56660.1;PVH37970;KXG33481;Zm00001d043300_P001	-
cluster_57557_window_1	384	Salt_3_contig29031	Smar_3_contig159258	Stown_3_contig187674	Sney_3_contig149773	Sang_3_contig81936	Sbak_1_contig77739	Sver_1_contig37178	AT5G04810.2;KQJ85376;LOC_Os04g58780.1;PVH36045;EES11680;Zm00001d026654_P001	Pentatricopeptide_repeat-containing_protein_At5g04810%2C_chloroplastic_[Source:UniProtKB/Swiss-Prot%3BAcc:Q0WMY5]
cluster_21827_window_1	178	-	-	Stown_2_contig27851	Sney_2_contig4213	-	-	Sver_1_contig37600	NA;NA;NA;NA;KXG28285;NA	-
cluster_10407_window_1	495	-	Smar_3_contig19264	Stown_3_contig190693	Sney_3_contig53145	Sang_3_contig166644	-	-	NA;KQK02950;LOC_Os01g07930.1;PAN32507;EES00215;Zm00001d008735_P001	zinc_finger_C-x8-C-x5-C-x3-H_type_family_protein,_expressed
cluster_45428_window_2	337	Salt_3_contig89684	Smar_2_contig43736;Smar_3_contig90829;Smar_3_contig85567	Stown_2_contig15363	Sney_3_contig95899;Sney_2_contig44908	Sang_2_contig35721	Sbak_1_contig24922	Sver_1_contig36920	AT4G30360.1;KQJ91443;LOC_Os09g38580.5;PAN13802;EER97175;Zm00001d021388_P001	Cyclic_nucleotide_and_calmodulin-regulated_ion_channel-like_protein_[Source:UniProtKB/TrEMBL%3BAcc:Q0WUI2]
cluster_7972_window_1	581	-	Smar_3_contig34991	-	-	-	-	Sver_1_contig48724	AT2G27090.2;KQK21915;LOC_Os03g20530.1;PAN49918;OQU92689;Zm00001d028960_P009	At2g27090_[Source:UniProtKB/TrEMBL%3BAcc:Q9ZVD1]
cluster_21826_window_1	288	-	-	Stown_2_contig4170	-	Sang_2_contig8738	-	Sver_1_contig5043	NA;KQK23623;LOC_Os03g05690.1;PAN51552;KXG40161;Zm00001d048404_P014	Probable_lysine-specific_demethylase_ELF6
cluster_9270_window_1	115	-	Smar_3_contig145929	Stown_3_contig37847	Sney_3_contig108810	Sang_3_contig103462	-	-	NA;KQK11044;LOC_Os09g09480.2;PAN29700;EES01075;Zm00001d034532_P001	Vacuolar_protein_sorting-associated_protein_32_homolog_1
cluster_20103_window_2	59	Salt_2_contig3149	Smar_2_contig34137;Smar_3_contig100775	Stown_2_contig36139	Sney_2_contig50631	Sang_3_contig231361	-	-	NA;KQK22345;LOC_Os03g16700.4;PAN50362;KXG39691;Zm00001d028608_P006	Telomere_repeat-binding_protein_5
cluster_33452_window_1	216	Salt_3_contig144351	Smar_3_contig3612	Stown_3_contig167471	Sney_2_contig5175	Sang_2_contig8266	Sbak_1_contig63380;Sbak_1_contig101981	Sver_1_contig42319	AT1G05030.1;KQJ90133;LOC_Os09g23110.1;PAN12280;OQU89457;Zm00001d020374_P002	Probable_plastidic_glucose_transporter_1_[Source:UniProtKB/Swiss-Prot%3BAcc:Q0WVE9]
cluster_20104_window_1	159	-	Smar_3_contig64601	Stown_3_contig216800	Sney_3_contig80156	Sang_3_contig97929	-	-	AT4G37680.3;KQK22768;LOC_Os03g13040.1;PAN50790;EER95232;Zm00001d028293_P001	heptahelical_protein_4_[Source:TAIR%3BAcc:AT4G37680]
cluster_13895_window_1	690	Salt_3_contig72651	Smar_3_contig66678	Stown_3_contig196254;Stown_3_contig60147	Sney_3_contig156990;Sney_3_contig124835;Sney_3_contig40467	Sang_3_contig156499	Sbak_1_contig92469;Sbak_1_contig39792	Sver_1_contig6603;Sver_1_contig89839	AT5G24090.1;KQJ87108;LOC_Os06g25010.1;PAN09827;EER98073;Zm00001d018966_P001	Acidic_endochitinase_[Source:UniProtKB/Swiss-Prot%3BAcc:P19172]
cluster_13896_window_1	238	-	-	-	-	-	Sbak_1_contig69048	Sver_1_contig34855	AT1G78270.1;KQJ82125;LOC_Os02g36830.1;PAN14888;EER97563;Zm00001d021219_P001	UDP-glycosyltransferase_85A4_[Source:UniProtKB/Swiss-Prot%3BAcc:Q9M9E7]
cluster_13891_window_1	1046	Salt_3_contig159428	Smar_3_contig3423	Stown_3_contig95274	Sney_3_contig137644	-	Sbak_1_contig27789	Sver_1_contig90127	AT2G24540.1;KQK16887;LOC_Os06g44500.1;PAN23009;EER90147;Zm00001d046921_P001	F-box_protein_AFR_[Source:UniProtKB/Swiss-Prot%3BAcc:Q8LAW2]
cluster_13892_window_2	388	Salt_3_contig44849;Salt_2_contig7510	Smar_3_contig86770;Smar_2_contig29999;Smar_3_contig78144;Smar_3_contig154202	Stown_3_contig210347;Stown_3_contig161656;Stown_2_contig11371	Sney_2_contig61706;Sney_3_contig137459;Sney_3_contig113923	Sang_2_contig51393;Sang_3_contig35872	Sbak_1_contig102905	Sver_1_contig23873;Sver_1_contig23874	AT3G57490.1;KQK12579;LOC_Os07g10660.1;PAN10077;EER96052;Zm00001d019147_P001	40S_ribosomal_protein_S2-4_[Source:UniProtKB/Swiss-Prot%3BAcc:Q9SCM3]
cluster_54607_window_1	137	-	-	Stown_2_contig47409	Sney_2_contig8304	Sang_2_contig39843	-	Sver_1_contig71695	AT4G00660.2;KQJ83759;LOC_Os04g45040.2;PAN39280;EER91410;Zm00001d051268_P001	DEAD-box_ATP-dependent_RNA_helicase_8_[Source:UniProtKB/Swiss-Prot%3BAcc:Q8RXK6]
cluster_13899_window_1	4	Salt_3_contig123596	-	-	Sney_3_contig193034	-	Sbak_1_contig23418	-	AT2G40060.1;KQJ85320;LOC_Os04g58240.1;PAN40858;EES11661;Zm00001d001814_P002	Clathrin_light_chain_[Source:UniProtKB/TrEMBL%3BAcc:A0A178W0Q3]
cluster_54600_window_1	84	Salt_3_contig109314	-	Stown_3_contig68377	Sney_3_contig44848	Sang_2_contig7884;Sang_3_contig180057	-	-	AT1G77410.1;KQK06119;LOC_Os05g35360.1;PAN27295;KXG22057;Zm00001d010212_P002	beta-galactosidase_16_[Source:TAIR%3BAcc:AT1G77410]
cluster_54602_window_1	259	Salt_3_contig105774	-	Stown_2_contig41043	Sney_2_contig41669	Sang_2_contig6803	-	-	AT3G53780.1;KQK02692;LOC_Os01g05430.1;PAN32223;EES00318;Zm00001d039870_P002	RHOMBOID-like_protein_4_[Source:UniProtKB/Swiss-Prot%3BAcc:F4JBM4]
cluster_26922_window_1	576	-	-	-	-	Sang_3_contig31914	Sbak_1_contig96214	-	AT2G17220.2;KQJ84063;LOC_Os04g47620.1;PAN39596;KXG26903;Zm00001d026126_P001	Probable_serine/threonine-protein_kinase_PIX13_[Source:UniProtKB/Swiss-Prot%3BAcc:Q9SII6]
cluster_17890_window_1	131	Salt_3_contig14487	Smar_3_contig105181	Stown_3_contig230742	Sney_3_contig169415	Sang_3_contig247695	-	Sver_1_contig62251	NA;KQK08452;LOC_Os01g40190.1;PVH38479;OQU87056;Zm00001d044302_P001	-
cluster_25850_window_2	304	Salt_3_contig162809;Salt_3_contig42715	Smar_3_contig7867;Smar_3_contig160693;Smar_3_contig154629	Stown_3_contig130397	Sney_3_contig19569;Sney_3_contig55988	Sang_3_contig60990;Sang_3_contig149359;Sang_3_contig247122	Sbak_1_contig17944;Sbak_1_contig26278;Sbak_1_contig72922;Sbak_1_contig72921	Sver_1_contig58391;Sver_1_contig4073;Sver_1_contig37640	AT1G31320.1;KQK13888;LOC_Os03g45750.1;PAN45823;EER93717;Zm00001d013625_P001	LOB_domain-containing_protein_4_[Source:UniProtKB/Swiss-Prot%3BAcc:Q9SHE9]
cluster_25854_window_1	352	Salt_3_contig59005	-	Stown_3_contig31912	Sney_3_contig96487	Sang_3_contig245650;Sang_3_contig182177	-	-	AT1G15080.1;KQK09080;LOC_Os01g47580.1;PVH38268;KXG33063;Zm00001d005579_P002	Lipid_phosphate_phosphatase_2_[Source:UniProtKB/Swiss-Prot%3BAcc:Q9XI60]
cluster_17893_window_1	335	-	Smar_3_contig161235	Stown_2_contig28040	Sney_2_contig24151	Sang_2_contig17396	Sbak_1_contig65580	-	AT4G24580.1;KQK22506;LOC_Os03g11140.3;PVH48557;OQU75683;Zm00001d045597_P016	Rho_GTPase-activating_protein_REN1_[Source:UniProtKB/Swiss-Prot%3BAcc:F4JQZ3]
cluster_25857_window_1	107	Salt_3_contig161374	-	-	Sney_3_contig165516	-	-	-	AT3G56170.1;KQK02847;LOC_Os01g07200.1;PAN32409;EES02403;Zm00001d039732_P003	CAN1_[Source:UniProtKB/TrEMBL%3BAcc:A0A178VL52]
cluster_17892_window_1	379	-	-	-	-	-	Sbak_1_contig79469	Sver_1_contig98697	AT1G80460.1;KQJ84959;LOC_Os04g55410.1;PAN40423;EES12965;Zm00001d002085_P001	Glycerol_kinase_[Source:UniProtKB/Swiss-Prot%3BAcc:Q9M8L4]
cluster_45788_window_1	1278	-	-	Stown_3_contig50593	Sney_3_contig121887	-	-	-	ATMG00860.1;NA;LOC_Os07g17270.1;PVH34055;OQU91836;Zm00001d009824_P002	Uncharacterized_mitochondrial_protein_AtMg00860_[Source:UniProtKB/Swiss-Prot%3BAcc:P92523]
cluster_45786_window_1	53	Salt_3_contig24916	-	Stown_3_contig188371	Sney_3_contig28634	Sang_3_contig40974;Sang_3_contig129363	Sbak_1_contig36427;Sbak_1_contig9351;Sbak_1_contig27443	Sver_1_contig24426;Sver_1_contig24428	AT2G01330.1;KQK02500;LOC_Os01g03510.1;PAN32017;KXG32003;Zm00001d040038_P002	Actin-interacting_protein_1-1_[Source:UniProtKB/Swiss-Prot%3BAcc:Q9ZU34]
cluster_45784_window_5	470	Salt_3_contig154928;Salt_3_contig132539;Salt_2_contig19939	Smar_2_contig29684;Smar_3_contig94557	Stown_3_contig63639;Stown_2_contig45265	Sney_3_contig107652;Sney_2_contig64903;Sney_3_contig131362	Sang_3_contig247064	Sbak_1_contig33560	Sver_1_contig57070;Sver_1_contig17759	AT1G09870.1;PNT73894;LOC_Os03g60370.1;PAN44313;OQU90748;Zm00001d034617_P003	At1g09870/F21M12_26_[Source:UniProtKB/TrEMBL%3BAcc:Q941B2]
cluster_45782_window_1	73	-	Smar_2_contig31348	-	Sney_3_contig137196	Sang_3_contig183062	Sbak_1_contig88918;Sbak_1_contig88919;Sbak_1_contig68931;Sbak_1_contig44042	Sver_1_contig84257;Sver_1_contig1176;Sver_1_contig356	NA;PNT62234;LOC_Os04g59460.1;PAN40899;EES13157;Zm00001d026691_P006	expressed_protein
cluster_45783_window_3	293	Salt_3_contig10245	Smar_3_contig121207	Stown_3_contig58210	Sney_3_contig28003	Sang_3_contig110524;Sang_3_contig71648	-	-	AT3G44370.1;KQK19409;NA;PVH48339;OQU75922;Zm00001d045181_P005	ALBINO3-like_protein_3%2C_mitochondrial_[Source:UniProtKB/Swiss-Prot%3BAcc:Q0WUC5]
cluster_45781_window_2	732	Salt_2_contig212;Salt_3_contig30156;Salt_2_contig7487;Salt_3_contig104723	Smar_3_contig141650;Smar_2_contig44607;Smar_2_contig28066;Smar_2_contig9356;Smar_3_contig114843	Stown_2_contig47344;Stown_2_contig10840	Sney_2_contig40272;Sney_3_contig85368;Sney_2_contig39719	Sang_2_contig33435;Sang_3_contig212849	Sbak_1_contig80895;Sbak_1_contig80896	Sver_1_contig848;Sver_1_contig47319;Sver_1_contig19171	AT1G80050.1;KQJ83434;LOC_Os02g40010.3;PAN07030;EES05417;Zm00001d017204_P001	PHT1.1_[Source:UniProtKB/TrEMBL%3BAcc:A0A178W1K2]
cluster_46327_window_1	223	-	-	Stown_2_contig10973	-	Sang_3_contig117824	-	-	AT1G31360.2;KQK23509;LOC_Os11g48090.4;PAN43831;KXG38756;Zm00001d030366_P028	RECQ_helicase_L2_[Source:TAIR%3BAcc:AT1G31360]
cluster_46321_window_1	129	Salt_3_contig24966	Smar_3_contig63493	-	-	-	-	Sver_1_contig40254	AT5G17310.2;KQJ92922;LOC_Os02g02560.1;PAN03651;EES06161;Zm00001d015008_P001	UTP--glucose-1-phosphate_uridylyltransferase_1_[Source:UniProtKB/Swiss-Prot%3BAcc:P57751]
cluster_46320_window_1	256	-	-	Stown_2_contig4736	Sney_2_contig42136	Sang_2_contig45136	-	-	AT5G06060.1;KQK22381;LOC_Os03g16230.2;PVH33965;EER92492;Zm00001d028575_P001	Tropinone_reductase_homolog_At5g06060_[Source:UniProtKB/Swiss-Prot%3BAcc:Q9LHT0]
cluster_46323_window_1	384	Salt_2_contig36115	Smar_2_contig42580	Stown_2_contig23356	Sney_2_contig29605	Sang_2_contig27823	Sbak_1_contig49940	Sver_1_contig17560	NA;PNT65611;LOC_Os10g17740.1;PAN48053;OQU91884;Zm00001d014306_P001	Expressed_protein%3B__protein
cluster_56603_window_1	407	-	-	-	-	-	Sbak_1_contig18122	Sver_1_contig58449	AT4G04720.1;KQJ84031;LOC_Os04g47300.1;PAN39565;EES12651;Zm00001d026139_P003	Calcium-dependent_protein_kinase_21_[Source:UniProtKB/Swiss-Prot%3BAcc:Q9ZSA2]
cluster_56601_window_1	219	Salt_3_contig159801	Smar_2_contig49494	Stown_2_contig24750	Sney_2_contig5701	Sang_2_contig17723	Sbak_1_contig8963	Sver_1_contig52308	AT3G12290.1;PNT71801;LOC_Os05g05830.1;PAN17300;EES17721;Zm00001d010867_P004	Bifunctional_protein_FolD_2_[Source:UniProtKB/Swiss-Prot%3BAcc:Q9LHH7]
cluster_46328_window_1	254	Salt_3_contig70240	-	Stown_3_contig153013	Sney_3_contig180251	Sang_3_contig134879	-	-	NA;KQK22751;NA;NA;NA;NA	-
cluster_56605_window_1	78	Salt_2_contig5167	Smar_3_contig146526	-	Sney_3_contig208838	-	-	-	AT3G59280.2;KQJ97120;LOC_Os10g33910.1;PAN46849;OQU91623;Zm00001d032687_P001	Mitochondrial_import_inner_membrane_translocase_subunit_PAM16_like_2_[Source:UniProtKB/Swiss-Prot%3BAcc:Q93VV9]
cluster_42835_window_1	91	-	-	-	Sney_3_contig37782	-	-	Sver_1_contig49098	NA;KQJ93963;LOC_Os08g14850.1;PAN43346;OQU83821;Zm00001d052992_P001	resistance_protein
cluster_42834_window_1	668	-	-	-	Sney_2_contig57530	-	Sbak_1_contig65230	Sver_1_contig55722	AT2G47800.1;KQJ81850;LOC_Os04g13220.1;PAN37172;EES11831;Zm00001d025043_P006	ABC_transporter_C_family_member_4_[Source:UniProtKB/Swiss-Prot%3BAcc:Q7DM58]
cluster_42837_window_1	50	-	Smar_3_contig95912	Stown_3_contig205803;Stown_3_contig128603;Stown_3_contig84039	Sney_3_contig60971	Sang_3_contig236926	Sbak_1_contig67333	Sver_1_contig90212	NA;KQJ99003;LOC_Os02g28310.1;PAN36141;KXG25601;Zm00001d031528_P001	exocyst_subunit_exo70_family_protein_G1
cluster_42836_window_1	145	Salt_3_contig84410	-	-	Sney_2_contig46585	-	-	-	NA;KQK16693;LOC_Os06g50910.2;PAN22299;OQU77126;Zm00001d014813_P009	Serine/threonine-protein_kinase_ATR
cluster_42830_window_2	216	-	Smar_3_contig32883	-	Sney_3_contig9559	Sang_3_contig103194	Sbak_1_contig29605	Sver_1_contig76005	AT4G23160.2;PNT64060;LOC_Os08g03880.1;NA;NA;Zm00001d034018_P002	cysteine-rich_RLK_(RECEPTOR-like_protein_kinase)_8_[Source:TAIR%3BAcc:AT4G23160]
cluster_42833_window_1	214	-	-	-	-	-	Sbak_1_contig86655	Sver_1_contig90745	AT4G37680.3;PNT77834;LOC_Os03g13040.1;PAN50790;EER95232;Zm00001d028293_P002	heptahelical_protein_4_[Source:TAIR%3BAcc:AT4G37680]
cluster_42832_window_1	213	Salt_3_contig138457	-	-	Sney_3_contig194984	Sang_3_contig119236	Sbak_1_contig89586;Sbak_1_contig89583	Sver_1_contig60480;Sver_1_contig82404	NA;KQJ84444;LOC_Os04g51690.1;PAN39966;EES12812;Zm00001d002388_P008	glycosyl_hydrolase_family_47_domain_contain_protein,_expressed
cluster_42839_window_2	338	Salt_3_contig55493	Smar_3_contig2743	Stown_3_contig183635	Sney_3_contig101006	Sang_3_contig100573	Sbak_1_contig7253	Sver_1_contig86712	AT5G64440.1;KQJ92076;LOC_Os12g07150.2;PAN16188;KXG23065;Zm00001d023543_P002	Fatty_acid_amide_hydrolase_[Source:UniProtKB/Swiss-Prot%3BAcc:Q7XJJ7]
cluster_42838_window_1	155	-	-	-	-	-	Sbak_1_contig106557	Sver_1_contig18318	NA;NA;NA;PAN25893;KXG19255;NA	-
cluster_53071_window_1	327	Salt_3_contig92653;Salt_3_contig13181	-	Stown_3_contig97358;Stown_3_contig219866	Sney_3_contig111150	-	Sbak_1_contig38140	Sver_1_contig46757	NA;KQK23690;LOC_Os03g05160.1;PAN51607;OQU93243;Zm00001d048391_P001	GATA_zinc_finger_domain_containing_protein,_expressed
cluster_44786_window_1	934	Salt_2_contig10628;Salt_3_contig136315	Smar_3_contig35240;Smar_2_contig41086	Stown_2_contig2844;Stown_3_contig46952	Sney_3_contig166517;Sney_2_contig9460	Sang_2_contig14019;Sang_3_contig80434	Sbak_1_contig16648	Sver_1_contig2351	AT4G36810.1;KQK15532;LOC_Os07g39270.2;PAN14641;EER99605;Zm00001d006678_P001	Heterodimeric_geranylgeranyl_pyrophosphate_synthase_large_subunit_1%2C_chloroplastic_[Source:UniProtKB/Swiss-Prot%3BAcc:P34802]
cluster_53077_window_3	13	Salt_3_contig17678	Smar_3_contig53164	Stown_3_contig203635	Sney_3_contig104706	Sang_3_contig219161	-	Sver_1_contig50902	NA;KQK00295;LOC_Os02g39810.1;PAN06982;KXG30618;Zm00001d051057_P003	Histone-lysine_N-methyltransferase_ASHR3
cluster_44780_window_4	180	Salt_3_contig18849	Smar_3_contig40644	Stown_3_contig126637	Sney_3_contig206036	Sang_3_contig109782	Sbak_1_contig102347	Sver_1_contig59807	AT4G37460.2;KQK21157;LOC_Os07g02300.1;PVH63332;KXG34268;Zm00001d007938_P006	SRFR1_[Source:UniProtKB/TrEMBL%3BAcc:A0A178V335]
cluster_53075_window_1	429	-	Smar_3_contig98580	Stown_2_contig58964;Stown_3_contig54576	-	Sang_3_contig53958	Sbak_1_contig37060	Sver_1_contig3308;Sver_1_contig98617	AT1G03470.2;KQK14734;LOC_Os07g47090.1;PVH65414;OQU90429;Zm00001d007105_P001	NET3A_[Source:UniProtKB/TrEMBL%3BAcc:A0A178W5C1]
cluster_44782_window_1	126	-	-	-	-	Sang_2_contig9780	Sbak_1_contig7651	-	NA;PNT75879;LOC_Os06g22670.1;PAN24227;KXG20047;Zm00001d037461_P004	Protein_tesmin/TSO1-like_CXC_5
cluster_53079_window_1	772	Salt_2_contig15763	Smar_2_contig57780	Stown_2_contig2900	Sney_2_contig53902	Sang_2_contig29591	Sbak_1_contig13848	Sver_1_contig78163	AT3G01920.1;KQJ99050;LOC_Os08g41910.1;PVH37262;EES15311;Zm00001d049821_P001	DHBP_synthase_RibB-like_alpha/beta_domain-containing_protein_[Source:UniProtKB/TrEMBL%3BAcc:A0A1I9LM38]
cluster_44789_window_1	102	-	-	Stown_2_contig39813	Sney_3_contig26013	-	-	Sver_1_contig16451	AT2G23740.3;KQK00965;NA;PVH66844;KXG30909;Zm00001d051590_P001	Histone-lysine_N-methyltransferase_SUVR5_[Source:UniProtKB/Swiss-Prot%3BAcc:O64827]
cluster_45435_window_1	370	Salt_3_contig120203	Smar_3_contig115659	Stown_3_contig121657	Sney_3_contig206130	Sang_3_contig141822	Sbak_1_contig87260	-	AT4G31850.1;PNT74177;LOC_Os10g28600.1;PVH32537;OQU92373;Zm00001d047307_P001	Pentatricopeptide_repeat-containing_protein_At4g31850%2C_chloroplastic_[Source:UniProtKB/Swiss-Prot%3BAcc:Q9SZ52]
cluster_52380_window_1	941	-	-	-	-	-	Sbak_1_contig97709	Sver_1_contig64363	NA;KQK23910;LOC_Os03g03260.1;PAN51867;KXG40303;Zm00001d027435_P002	homeobox_domain_containing_protein,_expressed
cluster_52386_window_1	636	Salt_3_contig134049;Salt_3_contig30818;Salt_2_contig42595	Smar_2_contig42821;Smar_3_contig36548;Smar_3_contig124094;Smar_2_contig57349	Stown_2_contig58653;Stown_3_contig5129;Stown_2_contig14924	Sney_2_contig2143;Sney_3_contig10806;Sney_2_contig49925	Sang_3_contig242772;Sang_2_contig10635;Sang_3_contig166626	Sbak_1_contig105788;Sbak_1_contig105789	Sver_1_contig101337;Sver_1_contig63693;Sver_1_contig63692	AT5G23670.1;KQJ88450;LOC_Os11g31640.1;PAN42780;EES09793;Zm00001d049260_P001	Long_chain_base_biosynthesis_protein_2a_[Source:UniProtKB/Swiss-Prot%3BAcc:Q9LSZ9]
cluster_52387_window_1	1187	Salt_2_contig18865;Salt_3_contig60609;Salt_3_contig16908	Smar_3_contig71236;Smar_3_contig161180;Smar_2_contig53917	Stown_2_contig24302;Stown_3_contig82027;Stown_2_contig57675	Sney_3_contig25364;Sney_3_contig13301	Sang_3_contig217121;Sang_3_contig62854;Sang_2_contig23540	Sbak_1_contig58840;Sbak_1_contig29073;Sbak_1_contig27930	Sver_1_contig2657;Sver_1_contig93117	AT5G47900.1;KQJ82431;LOC_Os11g34110.1;PAN42951;EES09884;Zm00001d003848_P003	Protein_of_unknown_function_(DUF1624)_[Source:TAIR%3BAcc:AT5G47900]
cluster_45432_window_1	269	-	Smar_3_contig34911	Stown_3_contig2592	Sney_3_contig174815	Sang_3_contig190235	-	-	NA;PNT61175;LOC_Os10g10490.1;NA;OQU85471;Zm00001d016155_P001	Putative_callose_synthase_8
cluster_52385_window_1	268	Salt_2_contig12044	Smar_2_contig25344	Stown_2_contig8044	Sney_2_contig51165	Sang_2_contig53644	Sbak_1_contig98061	Sver_1_contig1843	AT4G23630.2;KQK05289;LOC_Os05g45050.1;PAN28637;KXG33320;Zm00001d043551_P003	Reticulon-like_protein_[Source:UniProtKB/TrEMBL%3BAcc:A0A178V247]
cluster_52388_window_1	217	Salt_2_contig20958	Smar_2_contig40452	Stown_2_contig21213	Sney_2_contig43944	Sang_2_contig24072	Sbak_1_contig55265	Sver_1_contig84205	AT4G16700.1;KQK24160;LOC_Os03g01216.1;PVH33387;NA;NA	Phosphatidylserine_decarboxylase_proenzyme_1%2C_mitochondrial_[Source:UniProtKB/Swiss-Prot%3BAcc:Q84V22]
cluster_52389_window_1	114	-	Smar_2_contig10433	-	-	Sang_2_contig35270	-	-	AT5G62410.1;KQK11077;LOC_Os01g67740.1;PAN27004;EES04059;Zm00001d042468_P025	Structural_maintenance_of_chromosomes_protein_2-1_[Source:UniProtKB/Swiss-Prot%3BAcc:Q9C5Y4]
cluster_45438_window_1	391	-	Smar_2_contig18139	-	Sney_3_contig116648	-	-	-	NA;NA;NA;PVH34635;NA;NA	-
cluster_6582_window_1	221	-	Smar_3_contig81450	Stown_3_contig45359	Sney_3_contig16214	-	-	-	AT4G35830.2;KQJ95070;LOC_Os08g09200.1;PAN33950;EES14669;Zm00001d049409_P018	Aconitate_hydratase_[Source:UniProtKB/TrEMBL%3BAcc:A0A178V2T4]
cluster_6583_window_2	397	Salt_3_contig102132	Smar_3_contig117437	-	Sney_3_contig78072	Sang_3_contig134085	-	Sver_1_contig42753;Sver_1_contig42755	NA;KQJ81712;LOC_Os11g37350.1;PVH34587;OQU87101;Zm00001d034370_P004	-
cluster_6580_window_1	364	-	Smar_3_contig63051	-	Sney_3_contig104436	-	-	-	AT1G22780.1;KQK12728;LOC_Os07g07709.1;PAN09654;EER90748;Zm00001d013086_P003	40S_ribosomal_protein_S18_[Source:UniProtKB/Swiss-Prot%3BAcc:P34788]
cluster_6586_window_1	262	-	Smar_2_contig25665	-	-	Sang_3_contig9968	-	-	NA;KQJ89440;LOC_Os12g02490.1;PAN35877;KXG27614;Zm00001d052361_P001	Expressed_protein%3B__protein
cluster_6587_window_1	967	-	-	Stown_3_contig106004	Sney_3_contig37145	-	-	-	AT3G26340.1;KQK19579;LOC_Os06g06030.1;PAN25738;EER89220;Zm00001d045315_P004	Proteasome_subunit_beta_type_[Source:UniProtKB/TrEMBL%3BAcc:A0A178VFG8]
cluster_6584_window_1	694	-	Smar_3_contig150261	-	-	Sang_3_contig202918	-	-	NA;NA;NA;PAN29766;OQU87153;Zm00001d011323_P001	Agamous-like_MADS-box_protein_AGL62
cluster_42783_window_2	191	-	-	Stown_2_contig46793	-	-	Sbak_1_contig52435	Sver_1_contig12656;Sver_1_contig15135;Sver_1_contig101328	AT5G45530.1;KQJ95820;LOC_Os07g02480.1;PAN28032;EER97859;Zm00001d007954_P003	Transmembrane_protein%2C_putative_(DUF594)_[Source:UniProtKB/TrEMBL%3BAcc:Q9FHI3]
cluster_53388_window_2	128	Salt_3_contig54713	Smar_3_contig85902	Stown_3_contig134501	Sney_3_contig185882;Sney_3_contig151886	-	-	Sver_1_contig68115	AT3G50950.1;PNT77221;LOC_Os07g01530.1;PAN09202;EER97827;Zm00001d007932_P001	Disease_resistance_RPP13-like_protein_4_[Source:UniProtKB/Swiss-Prot%3BAcc:Q38834]
cluster_42780_window_1	476	-	-	Stown_3_contig202923	Sney_3_contig38479	-	-	-	AT1G20575.1;KQK05385;LOC_Os03g60939.1;PAN44238;EER93175;Zm00001d034682_P001	Dolichol-phosphate_mannosyltransferase_subunit_1_[Source:UniProtKB/Swiss-Prot%3BAcc:Q9LM93]
cluster_42787_window_1	329	Salt_2_contig7845	-	Stown_2_contig25334	-	-	-	-	AT5G15540.1;KQK21199;NA;PAN09285;EER97849;Zm00001d007943_P004	Sister_chromatid_cohesion_protein_SCC2_[Source:UniProtKB/Swiss-Prot%3BAcc:A5HEI1]
cluster_42786_window_1	225	Salt_3_contig164196	-	Stown_3_contig81761	-	-	-	-	NA;NA;LOC_Os01g41900.2;NA;NA;NA	-
cluster_42784_window_1	175	Salt_3_contig60230	-	Stown_3_contig27027	-	-	-	-	AT2G18590.1;KQK20385;LOC_Os07g10820.1;PAN10432;OQU88692;Zm00001d019165_P001	Major_facilitator_superfamily_protein_[Source:UniProtKB/TrEMBL%3BAcc:F4IQK9]
cluster_53381_window_1	441	Salt_3_contig106665	Smar_3_contig1074	-	-	-	-	Sver_1_contig40886;Sver_1_contig40885;Sver_1_contig58690	AT2G25760.1;KQK07093;LOC_Os05g11140.2;PAN17656;EES19200;Zm00001d037744_P001	Protein_kinase_family_protein_[Source:UniProtKB/TrEMBL%3BAcc:F4ISN5]
cluster_53380_window_1	289	Salt_2_contig167	Smar_2_contig48549	Stown_2_contig48789	Sney_2_contig57366	Sang_2_contig53509	Sbak_1_contig61804;Sbak_1_contig33041	Sver_1_contig93590	AT5G01990.1;KQK10325;LOC_Os01g60230.3;PAN27859;OQU87758;Zm00001d043083_P007	Protein_PIN-LIKES_6_[Source:UniProtKB/Swiss-Prot%3BAcc:Q9LZN2]
cluster_42788_window_3	230	Salt_2_contig13115;Salt_2_contig32249	Smar_2_contig57649	Stown_2_contig40087	Sney_2_contig62903	Sang_2_contig56897	Sbak_1_contig27670	Sver_1_contig43868	AT5G26180.5;KQJ94032;LOC_Os02g12600.1;PVH65845;OQU84637;Zm00001d016374_P003	S-adenosyl-L-methionine-dependent_methyltransferases_superfamily_protein_[Source:UniProtKB/TrEMBL%3BAcc:Q8GYE8]
cluster_53385_window_1	141	-	-	-	Sney_3_contig17211	-	Sbak_1_contig15748;Sbak_1_contig15753	Sver_1_contig92521	AT1G79270.3;KQK09193;LOC_Os01g48790.3;PAN29173;OQU87332;Zm00001d011602_P010	Evolutionarily_conserved_C-terminal_region_8_[Source:UniProtKB/TrEMBL%3BAcc:Q9FPE7]
cluster_53387_window_3	319	Salt_2_contig4586;Salt_2_contig7232	Smar_2_contig55295	Stown_2_contig20272;Stown_3_contig20843	Sney_3_contig147643;Sney_3_contig141661	Sang_3_contig106148;Sang_3_contig247178;Sang_2_contig37908	Sbak_1_contig34109	Sver_1_contig19918;Sver_1_contig80744	NA;PNT69952;LOC_Os01g01380.1;PAN31715;OQU86556;Zm00001d040193_P049	ARM_repeat_superfamily_protein
cluster_53386_window_1	230	-	-	Stown_2_contig34581	Sney_2_contig58890	-	-	Sver_1_contig75077	AT2G02800.1;KQK17777;LOC_Os06g37750.1;PVH47616;OQU76616;Zm00001d046370_P001	Probable_serine/threonine-protein_kinase_PBL3_[Source:UniProtKB/Swiss-Prot%3BAcc:O49840]
cluster_1688_window_1	249	Salt_3_contig5511;Salt_3_contig33473	Smar_3_contig158346	Stown_3_contig78303;Stown_3_contig168442	Sney_3_contig202501;Sney_3_contig189961	Sang_3_contig196103;Sang_3_contig104373	Sbak_1_contig51645	Sver_1_contig74305	NA;KQK05231;LOC_Os02g41760.1;PAN28758;OQU82928;NA	-
cluster_27035_window_1	153	Salt_2_contig19146	Smar_2_contig8409	-	Sney_2_contig5101	Sang_3_contig45944	-	-	AT1G78570.1;KQJ94144;LOC_Os03g17000.4;PAN16560;EES19282;Zm00001d037784_P001	Trifunctional_UDP-glucose_4%2C6-dehydratase/UDP-4-keto-6-deoxy-D-glucose_3%2C5-epimerase/UDP-4-keto-L-rhamnose-reductase_RHM1_[Source:UniProtKB/Swiss-Prot%3BAcc:Q9SYM5]
cluster_44342_window_1	246	Salt_2_contig18024	Smar_2_contig30906;Smar_2_contig24078	Stown_2_contig29000;Stown_3_contig42472	Sney_3_contig119923;Sney_2_contig64262	Sang_2_contig4000;Sang_2_contig20240	Sbak_1_contig80939;Sbak_1_contig80937;Sbak_1_contig93256	Sver_1_contig45249;Sver_1_contig45248;Sver_1_contig45247	AT4G20380.7;KQK14022;LOC_Os03g43840.1;PAN21851;EER91186;Zm00001d033262_P001	LSD1_zinc_finger_family_protein_[Source:UniProtKB/TrEMBL%3BAcc:F4JUW0]
cluster_13045_window_1	211	Salt_2_contig20770	Smar_2_contig59826	Stown_2_contig43351	Sney_2_contig44817	Sang_2_contig8332	Sbak_1_contig91573	-	NA;NA;NA;PAN43696;OQU83996;NA	-
cluster_47494_window_1	1348	-	Smar_3_contig52344	-	-	Sang_3_contig79043	-	-	AT3G25720.1;PNT66612;LOC_Os08g31680.1;PVH32720;OQU79407;Zm00001d048667_P015	RNA-directed_DNA_polymerase_(Reverse_transcriptase)-related_family_protein_[Source:UniProtKB/TrEMBL%3BAcc:Q3EB05]
cluster_7987_window_2	417	Salt_3_contig46447	Smar_3_contig83472	Stown_3_contig13618	Sney_3_contig112704	Sang_3_contig58422	Sbak_1_contig27438	Sver_1_contig24259	AT1G12330.1;KQK22566;LOC_Os03g14500.1;PAN51062;KXG39773;Zm00001d047916_P001	Cyclin-dependent_kinase-like_protein_[Source:UniProtKB/TrEMBL%3BAcc:Q9LNB2]
cluster_47497_window_1	278	-	-	-	-	-	Sbak_1_contig10148	Sver_1_contig61054	NA;NA;NA;PAN44865;EER90833;Zm00001d034152_P007	mitogen-activated_protein_kinase_kinase_kinase_5
cluster_47490_window_2	236	Salt_3_contig25809	Smar_3_contig69322	Stown_3_contig44477	Sney_3_contig81082	-	Sbak_1_contig88954	Sver_1_contig35558	AT1G09620.1;KQK03525;LOC_Os09g32650.1;PAN45379;OQU82522;Zm00001d005558_P001	Leucine--tRNA_ligase%2C_cytoplasmic_[Source:UniProtKB/Swiss-Prot%3BAcc:F4I116]
cluster_7983_window_1	369	Salt_2_contig43251	-	Stown_2_contig45257	Sney_3_contig51582	Sang_3_contig217176	-	-	AT3G10180.2;PNT64597;LOC_Os09g25380.1;PAN12480;KXG35645;Zm00001d020515_P002	Kinesin-like_protein_KIN-7O_[Source:UniProtKB/Swiss-Prot%3BAcc:F4J2K4]
cluster_47493_window_1	83	Salt_2_contig40439	Smar_2_contig43662	Stown_2_contig10375	Sney_2_contig50581	Sang_2_contig27935	Sbak_1_contig7374;Sbak_1_contig7373	Sver_1_contig97085	AT4G00170.1;KQJ97379;LOC_Os10g36350.1;PAN46582;EER91402;Zm00001d032507_P001	Vesicle-associated_protein_1-3_[Source:UniProtKB/Swiss-Prot%3BAcc:Q84WW5]
cluster_7989_window_2	220	Salt_3_contig124346	Smar_3_contig31980	Stown_3_contig230850	Sney_3_contig205129	Sang_3_contig29781	Sbak_1_contig74818	Sver_1_contig87	AT1G16720.3;KQK17449;LOC_Os06g49120.2;PAN22475;OQU77030;Zm00001d014716_P001	high_chlorophyll_fluorescence_phenotype_173_[Source:TAIR%3BAcc:AT1G16720]
cluster_7988_window_1	268	Salt_3_contig157146	Smar_3_contig74565	Stown_3_contig21550	Sney_3_contig106857	Sang_3_contig37124	Sbak_1_contig15579	-	AT4G22880.1;KQK01739;LOC_Os01g27490.1;PAN03513;EES04312;Zm00001d014914_P001	AT4G22880_protein_[Source:UniProtKB/TrEMBL%3BAcc:Q0WWD6]
cluster_28901_window_1	371	Salt_3_contig153620	Smar_3_contig58389	Stown_3_contig131269	Sney_3_contig124369	Sang_3_contig9825	-	Sver_1_contig53781	AT4G00740.2;PNT61690;LOC_Os04g48140.1;PVH35735;KXG26938;Zm00001d002631_P005	Probable_methyltransferase_PMT13_[Source:UniProtKB/Swiss-Prot%3BAcc:Q93W95]
cluster_28900_window_1	272	-	Smar_3_contig8539	Stown_3_contig230409	Sney_3_contig59691	-	-	Sver_1_contig59037	NA;KQK00010;LOC_Os02g36530.1;NA;NA;NA	expressed_protein
cluster_28902_window_1	622	Salt_2_contig40610	Smar_2_contig5013	Stown_2_contig28078	Sney_2_contig33144	Sang_2_contig25886	Sbak_1_contig81962	Sver_1_contig59602	AT5G64680.2;KQK03706;LOC_Os01g15520.1;PVH39063;EES00509;Zm00001d040309_P004	Mediator-associated_protein_2_[Source:UniProtKB/Swiss-Prot%3BAcc:F4KF27]
cluster_28905_window_1	143	Salt_3_contig162019	Smar_3_contig142193	Stown_2_contig8964	Sney_3_contig100156	Sang_3_contig83081	-	Sver_1_contig82716	AT1G29220.1;PNT72889;LOC_Os01g55490.4;PAN28419;EES01504;Zm00001d012694_P005	Transcriptional_regulator_family_protein_[Source:UniProtKB/TrEMBL%3BAcc:F4HZY1]
cluster_28904_window_1	385	Salt_3_contig69636	-	-	-	-	Sbak_1_contig91626	Sver_1_contig70830	AT1G53250.1;KQK04618;LOC_Os10g12354.1;PAN17844;KXG22644;Zm00001d039190_P001	unknown_protein%3B_BEST_Arabidopsis_thaliana_protein_match_is:_unknown_protein_(TAIR:AT1G53800.1)%3B_Has_11909_Blast_hits_to_7704_proteins_in_757_species:_Archae_-_51%3B_Bacteria_-_1338%3B_Metazoa_-_4550%3B_Fungi_-_987%3B_Plants_-_464%3B_Viruses_-_24%3B_Other_Eukar_/.../-_4495_(source:_NCBI_BLink)._[Source:TAIR%3BAcc:AT1G53250]
cluster_28907_window_1	319	-	-	-	-	Sang_2_contig2764	Sbak_1_contig42575;Sbak_1_contig7069	-	AT5G60040.2;KQJ99397;LOC_Os04g41490.1;PAN38835;EES11045;Zm00001d003203_P009	DNA-directed_RNA_polymerase_subunit_[Source:UniProtKB/TrEMBL%3BAcc:F4JXF8]
cluster_28908_window_1	106	Salt_3_contig45874	Smar_3_contig107132	Stown_3_contig183115	Sney_3_contig22739	Sang_3_contig10448	-	Sver_1_contig28127	AT1G24020.2;KQJ83035;LOC_Os04g39150.1;PAN38579;EES10962;Zm00001d003379_P001	MLP-like_protein_423_[Source:UniProtKB/Swiss-Prot%3BAcc:Q93VR4]
cluster_42456_window_1	94	-	-	Stown_3_contig231338	-	Sang_3_contig185521	Sbak_1_contig10186	-	AT1G69690.1;KQJ81756;LOC_Os04g11830.1;PAN37216;OQU81195;Zm00001d025033_P001	TCP15_[Source:UniProtKB/TrEMBL%3BAcc:A0A178WLV7]
cluster_49925_window_1	375	-	Smar_3_contig70481	Stown_2_contig14199	-	-	-	-	NA;NA;NA;NA;OQU90471;NA	-
cluster_49922_window_1	171	-	Smar_3_contig110527	Stown_3_contig182432;Stown_3_contig59298;Stown_2_contig43406	Sney_3_contig7779;Sney_3_contig136176	Sang_3_contig100112;Sang_3_contig206835	Sbak_1_contig68919;Sbak_1_contig68920;Sbak_1_contig102223	Sver_1_contig30825;Sver_1_contig79665	NA;KQK07545;LOC_Os11g10770.1;PAN06854;OQU83906;Zm00001d014687_P013	disease_resistance_protein_RGA3
cluster_54433_window_1	117	Salt_3_contig86388	Smar_3_contig159719	Stown_3_contig84409;Stown_3_contig230605	Sney_3_contig98559;Sney_3_contig91488	Sang_3_contig220924	-	Sver_1_contig80068;Sver_1_contig21474;Sver_1_contig52267;Sver_1_contig58307;Sver_1_contig80073	NA;KQK00212;LOC_Os02g38980.6;PAN06894;KXG30572;Zm00001d017126_P004	Transcription_factor_GTE8
cluster_49928_window_1	193	Salt_2_contig34621	-	Stown_2_contig20293	-	-	-	-	AT3G62080.2;KQK03995;LOC_Os01g18280.1;PAN31222;OQU86738;Zm00001d040535_P009	SNF7_family_protein_[Source:UniProtKB/TrEMBL%3BAcc:F4IX33]
cluster_53929_window_1	301	-	-	-	Sney_3_contig107700	Sang_3_contig90322	-	-	AT2G42600.3;KQJ94205;LOC_Os02g14770.4;PAN04945;EES04831;Zm00001d053453_P004	PPC2_[Source:UniProtKB/TrEMBL%3BAcc:A0A178VV64]
cluster_53925_window_1	237	-	-	-	-	-	Sbak_1_contig65145	Sver_1_contig83196	NA;KQK05567;LOC_Os05g41930.1;PAN43978;KXG37109;Zm00001d012838_P001	N-rich_protein
cluster_53924_window_1	126	Salt_3_contig87363	Smar_3_contig159778;Smar_3_contig161010	Stown_3_contig79021;Stown_3_contig214912;Stown_3_contig155205	Sney_3_contig170175	Sang_3_contig126903;Sang_3_contig60397	Sbak_1_contig44254	Sver_1_contig41271	NA;KQK13240;LOC_Os03g53520.1;PAN45054;EER90883;Zm00001d033995_P002	-
cluster_53927_window_1	977	Salt_2_contig23395	Smar_2_contig54214	Stown_2_contig53867	Sney_2_contig142	Sang_2_contig1266	Sbak_1_contig32292;Sbak_1_contig32294	Sver_1_contig27088	AT1G60670.5;KQJ83652;LOC_Os04g44210.1;PAN39168;EES12528;Zm00001d002992_P002	Uncharacterized_protein_At1g60670_[Source:UniProtKB/TrEMBL%3BAcc:Q94AP2]
cluster_53926_window_1	154	-	Smar_3_contig55382	Stown_3_contig215607	Sney_3_contig32975	Sang_2_contig1455	Sbak_1_contig59224	-	NA;NA;LOC_Os09g06910.1;NA;NA;Zm00001d015086_P001	Probable_tRNA_(guanine(26)-N(2))-dimethyltransferase_2
cluster_53921_window_1	146	Salt_3_contig66598	Smar_3_contig45781;Smar_3_contig7201	-	Sney_3_contig183005	Sang_3_contig238330	-	Sver_1_contig27419	AT4G11000.1;KQK18555;LOC_Os06g19370.2;PVH48016;KXG19831;Zm00001d037389_P001	Ankyrin_repeat_family_protein_[Source:TAIR%3BAcc:AT4G11000]
cluster_53920_window_1	140	-	Smar_3_contig27976	-	Sney_3_contig115716	-	-	-	NA;NA;NA;NA;NA;Zm00001d026030_P001	Cyclin-T1-5
cluster_53923_window_1	247	-	Smar_3_contig150149	-	Sney_3_contig25459	Sang_3_contig236936	-	-	NA;KQK05785;LOC_Os05g39690.1;PAN19013;KXG22204;Zm00001d038449_P005	oxidoreductase,_aldo/keto_reductase_family_protein
cluster_53922_window_1	303	-	-	-	-	-	Sbak_1_contig71109	Sver_1_contig62126	AT2G26170.2;PNT66194;LOC_Os02g12890.2;PAN04791;EES06527;Zm00001d053569_P002	Cytochrome_P450_711A1_[Source:UniProtKB/Swiss-Prot%3BAcc:B9DFU2]
cluster_7673_window_1	1034	Salt_2_contig2601	Smar_2_contig54247	Stown_3_contig131809;Stown_2_contig43464	Sney_2_contig2972	Sang_2_contig32535;Sang_3_contig219395	Sbak_1_contig44734	Sver_1_contig54215;Sver_1_contig60710	NA;KQK09303;LOC_Os01g49930.1;PAN29036;EES01311;Zm00001d043776_P007	-
cluster_7672_window_1	134	Salt_3_contig79851	Smar_3_contig103965	Stown_3_contig27531	Sney_3_contig197922	Sang_3_contig5234	Sbak_1_contig43707	Sver_1_contig42500	AT2G31945.1;KQJ90456;LOC_Os09g27410.1;PAN12688;KXG35737;Zm00001d005879_P001	At2g31940/F20M17.2_[Source:UniProtKB/TrEMBL%3BAcc:Q8RU85]
cluster_7671_window_1	1403	Salt_3_contig114905	Smar_3_contig161363	Stown_3_contig221714	Sney_3_contig55043	Sang_3_contig244312;Sang_3_contig121229	Sbak_1_contig98162	Sver_1_contig22342	AT2G40000.1;KQK10640;LOC_Os01g63690.1;PAN27496;KXG33721;Zm00001d042811_P001	Nematode_resistance_protein-like_HSPRO2_[Source:UniProtKB/Swiss-Prot%3BAcc:O04203]
cluster_7670_window_1	2198	Salt_2_contig33699;Salt_2_contig16945	Smar_2_contig55880	Stown_2_contig57944;Stown_2_contig23105	Sney_2_contig43459	Sang_2_contig53558;Sang_2_contig7134	Sbak_1_contig102317	Sver_1_contig64117	AT4G30200.4;KQJ93373;LOC_Os02g05840.1;PAN04042;KXG29488;Zm00001d015293_P002	VIN3-like_protein_2_[Source:UniProtKB/Swiss-Prot%3BAcc:Q9SUM4]
cluster_47146_window_1	864	Salt_3_contig153391;Salt_2_contig8876	Smar_2_contig17648;Smar_3_contig89716	Stown_2_contig16505;Stown_3_contig177448	Sney_3_contig52363;Sney_2_contig38134	Sang_2_contig44968;Sang_3_contig129354	Sbak_1_contig26145	Sver_1_contig74627;Sver_1_contig90437	AT3G04950.1;KQK18544;LOC_Os06g19480.1;PAN24446;EER89635;Zm00001d045812_P001	SEC-C_motif_protein_[Source:UniProtKB/TrEMBL%3BAcc:Q681W7]
cluster_47147_window_1	1390	-	-	-	-	-	Sbak_1_contig6286	Sver_1_contig95471	AT3G05500.1;KQK07459;LOC_Os05g05940.1;PAN17308;EES19040;Zm00001d010855_P009	REF/SRPP-like_protein_At3g05500_[Source:UniProtKB/Swiss-Prot%3BAcc:Q9MA63]
cluster_47144_window_1	239	Salt_3_contig112126;Salt_2_contig390	Smar_2_contig4058;Smar_3_contig27610	Stown_2_contig46194	Sney_3_contig77472;Sney_2_contig64413	Sang_2_contig2664	Sbak_1_contig5032;Sbak_1_contig49171;Sbak_1_contig49170	Sver_1_contig80957;Sver_1_contig97118	AT4G31080.1;KQJ85248;LOC_Os04g57690.1;PAN40700;EES11636;Zm00001d001868_P001	Protein_of_unknown_function_(DUF2296)_[Source:TAIR%3BAcc:AT4G31080]
cluster_47145_window_1	195	Salt_3_contig162055	Smar_3_contig137798	-	Sney_3_contig65527	-	Sbak_1_contig58096	-	AT5G06200.1;KQJ83603;LOC_Os08g01160.1;PVH36115;EES13180;Zm00001d001779_P001	CASP-like_protein_[Source:UniProtKB/TrEMBL%3BAcc:A0A178UFD9]
cluster_31468_window_1	81	Salt_3_contig102440	-	Stown_2_contig13195	Sney_3_contig38937	-	Sbak_1_contig83497	-	AT5G27410.2;PNT71855;LOC_Os09g26280.1;PAN17221;OQU77386;Zm00001d024803_P001	D-aminoacid_aminotransferase-like_PLP-dependent_enzymes_superfamily_protein_[Source:UniProtKB/TrEMBL%3BAcc:F4K4A7]
cluster_31469_window_2	879	Salt_2_contig5496;Salt_2_contig42898	Smar_2_contig54264;Smar_2_contig35328	Stown_2_contig26057;Stown_2_contig40790	Sney_2_contig31421	Sang_2_contig13792;Sang_2_contig53660	Sbak_1_contig1125	Sver_1_contig74244	AT5G43710.1;KQK10004;LOC_Os01g56670.1;PAN28226;KXG33484;Zm00001d012643_P007	Alpha-mannosidase_I_MNS4_[Source:UniProtKB/Swiss-Prot%3BAcc:Q9FG93]
cluster_47149_window_1	321	Salt_3_contig137514	Smar_3_contig159161	Stown_3_contig60524	Sney_3_contig102723	Sang_3_contig231609	Sbak_1_contig31619	Sver_1_contig1746;Sver_1_contig10418	AT1G54790.3;KQK06352;LOC_Os05g33270.1;PVH62413;KXG21943;Zm00001d038143_P003	GDSL_esterase/lipase_At1g54790_[Source:UniProtKB/Swiss-Prot%3BAcc:Q3ECP6]
cluster_2009_window_1	209	Salt_2_contig43289	Smar_3_contig29592	Stown_2_contig23430	Sney_2_contig23834	Sang_2_contig11425	Sbak_1_contig92559	-	AT2G37560.1;KQK23263;LOC_Os03g08640.1;PVH33145;EER93232;Zm00001d017423_P001	Origin_of_replication_complex_subunit_2_[Source:UniProtKB/Swiss-Prot%3BAcc:Q38899]
cluster_25640_window_1	124	-	-	Stown_3_contig148850	Sney_3_contig21289	Sang_3_contig162452	-	-	NA;PNT77686;LOC_Os03g16070.2;PAN50426;EER92498;Zm00001d028566_P005	DUF3527_domain_protein
cluster_2003_window_2	294	Salt_2_contig19843	Smar_2_contig56236	Stown_2_contig29607	Sney_2_contig57652	Sang_2_contig7456	Sbak_1_contig52312;Sbak_1_contig104683	Sver_1_contig20572	AT5G28740.1;KQK14943;LOC_Os07g44970.1;PAN15143;EER99801;Zm00001d022335_P005	Tetratricopeptide_repeat_(TPR)-like_superfamily_protein_[Source:UniProtKB/TrEMBL%3BAcc:Q9LKU3]
cluster_52031_window_1	589	Salt_3_contig105332	-	Stown_3_contig44354;Stown_3_contig138861	Sney_3_contig25505	Sang_3_contig135671	-	-	NA;PNT76792;LOC_Os01g45290.1;PVH48030;OQU88548;Zm00001d053350_P002	COV1__
cluster_2001_window_1	227	Salt_3_contig48185	Smar_3_contig10109	Stown_3_contig150886	Sney_3_contig101395;Sney_2_contig40432	Sang_3_contig167785	Sbak_1_contig103928	Sver_1_contig86750	AT4G34100.2;KQJ94731;LOC_Os08g01040.1;PAN33160;KXG20452;Zm00001d046624_P008	Probable_E3_ubiquitin_ligase_SUD1_[Source:UniProtKB/Swiss-Prot%3BAcc:F4JKK0]
cluster_2000_window_1	224	Salt_3_contig48230	Smar_3_contig115945;Smar_3_contig161311	Stown_3_contig143370	Sney_2_contig6511	Sang_3_contig206864	Sbak_1_contig107094	Sver_1_contig76017	AT3G04490.1;KQJ97088;LOC_Os10g33710.1;PAN46882;OQU91635;Zm00001d032704_P025	Exportin-4_protein_[Source:UniProtKB/TrEMBL%3BAcc:A0A1I9LPW2]
cluster_2007_window_6	478	Salt_2_contig14391;Salt_2_contig24826	Smar_2_contig45096	Stown_2_contig53543;Stown_2_contig21071	Sney_2_contig60627	Sang_2_contig7395;Sang_2_contig44001	Sbak_1_contig73551	Sver_1_contig6306	AT5G02880.1;KQK05853;LOC_Os05g38830.2;PAN19071;KXG22177;Zm00001d010572_P021	E3_ubiquitin-protein_ligase_UPL4_[Source:UniProtKB/Swiss-Prot%3BAcc:Q9LYZ7]
cluster_54438_window_1	1082	Salt_3_contig18288;Salt_2_contig13528	Smar_2_contig2350;Smar_2_contig39989;Smar_2_contig38599	Stown_2_contig49329;Stown_3_contig81355;Stown_2_contig44364	Sney_2_contig60998	Sang_3_contig68316;Sang_2_contig57147	Sbak_1_contig82423;Sbak_1_contig46268;Sbak_1_contig46269	Sver_1_contig84819	AT1G70620.3;KQJ85117;LOC_Os04g56630.2;PVH35973;OQU82499;Zm00001d001968_P001	Cyclin-like_protein_[Source:UniProtKB/TrEMBL%3BAcc:F4I6U7]
cluster_52036_window_1	321	Salt_2_contig70	Smar_3_contig19076	Stown_3_contig214704	Sney_2_contig61983	Sang_2_contig54772	Sbak_1_contig103098	Sver_1_contig82945	AT1G77750.1;KQK13563;LOC_Os03g49710.1;PVH38862;KXG37760;ZeamMp115	Small_ribosomal_subunit_protein_S13%2C_mitochondrial_[Source:UniProtKB/Swiss-Prot%3BAcc:Q9CA19]
cluster_52037_window_8	797	Salt_2_contig2048	Smar_2_contig47743	Stown_2_contig33938	Sney_2_contig60868	Sang_2_contig53379	Sbak_1_contig101990	Sver_1_contig54901	AT1G73180.1;KQK00250;LOC_Os02g39350.1;PAN06926;EES05393;Zm00001d017150_P001	Eukaryotic_translation_initiation_factor_2A_[Source:UniProtKB/TrEMBL%3BAcc:Q9CAT3]
cluster_3354_window_1	118	Salt_2_contig22752;Salt_2_contig16627;Salt_2_contig16626	Smar_2_contig42225	Stown_2_contig40928	Sney_2_contig12431	Sang_2_contig51137	Sbak_1_contig35694	Sver_1_contig10777	AT3G58170.1;KQK01417;LOC_Os02g57510.1;PVH67208;KXG31387;Zm00001d018507_P002	Bet1-like_SNARE_1-1_[Source:UniProtKB/Swiss-Prot%3BAcc:Q9M2J9]
cluster_3355_window_2	434	Salt_3_contig162999	Smar_3_contig160407	-	-	Sang_3_contig8033	Sbak_1_contig29544	-	AT1G70740.1;KQJ90183;LOC_Os09g24330.1;PAN12333;EER96715;Zm00001d005735_P001	At1g70740_[Source:UniProtKB/TrEMBL%3BAcc:B4F7N6]
cluster_55569_window_1	463	-	-	Stown_3_contig230843	-	Sang_2_contig7165	-	-	NA;KQJ88999;LOC_Os09g12060.1;PVH66030;OQU78303;Zm00001d014356_P001	-
cluster_54439_window_2	883	Salt_2_contig42495	Smar_2_contig59034;Smar_2_contig5223;Smar_3_contig4006	Stown_3_contig66776;Stown_3_contig98398;Stown_3_contig98236;Stown_2_contig43701;Stown_3_contig157477	Sney_2_contig47160;Sney_2_contig54944;Sney_2_contig52979	Sang_2_contig27872;Sang_2_contig39681;Sang_2_contig11682;Sang_2_contig46902;Sang_3_contig142944;Sang_3_contig245297	Sbak_1_contig36119;Sbak_1_contig72520;Sbak_1_contig1489	Sver_1_contig22207;Sver_1_contig88375	AT2G19130.1;KQJ82593;LOC_Os04g34390.1;PAN38105;OQU81562;Zm00001d025383_P001	G-type_lectin_S-receptor-like_serine/threonine-protein_kinase_At2g19130_[Source:UniProtKB/Swiss-Prot%3BAcc:O64477]
cluster_3351_window_1	479	Salt_2_contig34202	-	Stown_2_contig41137	Sney_2_contig12706	Sang_2_contig28575	-	-	NA;NA;LOC_Os04g36000.1;PVH66009;KXG34733;Zm00001d003605_P001	-
cluster_3353_window_1	348	Salt_2_contig40485	Smar_3_contig151550;Smar_2_contig10927;Smar_2_contig26373	Stown_2_contig56125;Stown_2_contig5592	Sney_2_contig61757	Sang_2_contig28265	Sbak_1_contig59247	Sver_1_contig96451	AT4G14800.1;KQK13685;LOC_Os03g48930.1;PAN45568;EER91045;Zm00001d033596_P001	Proteasome_subunit_beta_type_[Source:UniProtKB/TrEMBL%3BAcc:F4JIF9]
cluster_25645_window_4	1181	Salt_3_contig48065;Salt_2_contig36151;Salt_3_contig90478;Salt_2_contig31799	Smar_2_contig10757;Smar_3_contig16606;Smar_2_contig54625	Stown_2_contig19887;Stown_3_contig155129;Stown_2_contig39406;Stown_2_contig58206	Sney_2_contig25184;Sney_3_contig191096;Sney_2_contig8527	Sang_2_contig38499;Sang_3_contig8089;Sang_3_contig56505	Sbak_1_contig53375;Sbak_1_contig34305	Sver_1_contig53576;Sver_1_contig81791;Sver_1_contig81789;Sver_1_contig37025	AT4G03020.1;PNT70517;LOC_Os01g28680.9;PAN30589;KXG21285;Zm00001d010892_P010	Putative_WD-repeat_protein_[Source:UniProtKB/TrEMBL%3BAcc:Q8LPI5]
cluster_55561_window_2	174	Salt_2_contig22378;Salt_3_contig97791	Smar_2_contig949;Smar_2_contig20757	Stown_2_contig50218;Stown_3_contig136997	Sney_3_contig117240	Sang_2_contig27946	Sbak_1_contig70820;Sbak_1_contig14281	Sver_1_contig7373;Sver_1_contig86422	AT4G30260.3;KQK06057;LOC_Os01g64760.1;PAN27384;EES01815;Zm00001d042719_P001	Protein_YIPF_[Source:UniProtKB/TrEMBL%3BAcc:Q9SUL8]
cluster_55560_window_1	306	Salt_3_contig159004	Smar_2_contig32780	-	Sney_3_contig139875	-	Sbak_1_contig84268	-	AT5G10270.1;KQK11630;LOC_Os01g72790.1;PAN26458;EER93534;Zm00001d033847_P009	CDKC_[Source:UniProtKB/TrEMBL%3BAcc:A0A178UJP9]
cluster_55567_window_1	426	Salt_3_contig110417;Salt_2_contig25622	Smar_2_contig1306;Smar_2_contig34868;Smar_3_contig128751	Stown_2_contig27466	Sney_3_contig59559	Sang_3_contig57341;Sang_2_contig56302	Sbak_1_contig12921	Sver_1_contig90315	NA;PNT78165;LOC_Os11g10180.1;PAN41416;KXG27837;NA	-
cluster_3359_window_1	200	Salt_3_contig140060	Smar_3_contig8554	Stown_3_contig47702	Sney_3_contig111935	Sang_3_contig211269	Sbak_1_contig93198	Sver_1_contig31888;Sver_1_contig67046	AT5G48910.1;KQK20291;LOC_Os04g21910.1;PAN37338;OQU79457;Zm00001d004071_P001	Pentatricopeptide_repeat-containing_protein_At5g48910_[Source:UniProtKB/Swiss-Prot%3BAcc:Q9FI80]
cluster_55565_window_1	121	-	Smar_3_contig78422	-	Sney_3_contig176809	Sang_2_contig45377	-	Sver_1_contig54891	NA;KQJ92922;LOC_Os02g02560.1;PVH64805;NA;Zm00001d042154_P021	UTP--glucose-1-phosphate_uridylyltransferase
cluster_25646_window_1	970	Salt_3_contig95371	Smar_3_contig158717	Stown_3_contig87944	Sney_3_contig105169	Sang_3_contig101890	Sbak_1_contig35995	Sver_1_contig40313	AT5G42130.1;KQK11688;LOC_Os01g73420.1;PAN26383;OQU88238;Zm00001d042007_P001	Protein_MITOFERRINLIKE_1%2C_chloroplastic_[Source:UniProtKB/Swiss-Prot%3BAcc:Q9FHX2]
cluster_9600_window_1	233	Salt_2_contig10027	Smar_3_contig87073	Stown_3_contig230833	-	Sang_3_contig53315	Sbak_1_contig35020	Sver_1_contig79810	AT4G28080.1;KQJ84949;LOC_Os04g55230.1;PAN40416;KXG27246;Zm00001d002089_P086	Protein_TSS_[Source:UniProtKB/Swiss-Prot%3BAcc:F4JKH6]
cluster_9601_window_1	326	Salt_2_contig21386	-	-	-	Sang_3_contig53651	-	-	NA;PNT69834;LOC_Os12g24510.1;PVH47915;NA;NA	-
cluster_9602_window_1	358	-	-	Stown_2_contig41711	Sney_2_contig10218	Sang_2_contig26067	-	-	NA;KQJ86021;LOC_Os12g40279.2;PAN21668;OQU79485;Zm00001d030935_P024	-
cluster_9603_window_1	36	Salt_2_contig40412;Salt_3_contig124113	Smar_2_contig54333	Stown_3_contig183361	Sney_2_contig64133;Sney_3_contig207413	Sang_3_contig60988;Sang_3_contig46513	-	-	AT2G43360.1;KQJ99204;LOC_Os08g42730.1;PAN36496;KXG25483;Zm00001d031691_P001	Biotin_synthase%2C_mitochondrial_[Source:UniProtKB/Swiss-Prot%3BAcc:P54967]
cluster_9604_window_1	299	-	-	-	Sney_3_contig108221	Sang_3_contig180615	-	-	NA;PNT71002;NA;NA;NA;Zm00001d038575_P001	-
cluster_9606_window_5	259	Salt_2_contig19989;Salt_2_contig13733	Smar_2_contig14979;Smar_2_contig22632	Stown_2_contig9637	Sney_2_contig49991	Sang_2_contig27509	Sbak_1_contig53987	Sver_1_contig65494	AT5G20160.1;KQK22634;LOC_Os03g13800.1;PAN50666;EER95553;Zm00001d028384_P002	Ribosomal_protein_L7Ae/L30e/S12e/Gadd45_family_protein_[Source:UniProtKB/TrEMBL%3BAcc:F4K455]
cluster_17409_window_1	286	-	-	-	-	-	Sbak_1_contig33354	Sver_1_contig97392	AT1G06890.4;KQK07311;LOC_Os01g07310.3;PAN32418;KXG31782;Zm00001d008679_P009	UDP-xylose_transporter_3_[Source:UniProtKB/Swiss-Prot%3BAcc:Q8RXL8]
cluster_9608_window_1	21	-	-	-	Sney_3_contig193875	Sang_3_contig28131	-	-	AT5G11650.2;KQK03184;LOC_Os01g10250.2;PAN32772;EES00118;Zm00001d039416_P001	Alpha/beta-Hydrolases_superfamily_protein_[Source:UniProtKB/TrEMBL%3BAcc:Q9LYG5]
cluster_17404_window_1	154	Salt_3_contig69598	Smar_3_contig32033	-	Sney_3_contig81704	Sang_3_contig101202	-	Sver_1_contig84010	NA;KQJ87215;LOC_Os02g06210.1;PVH61391;OQU81757;Zm00001d053360_P001	phytosulfokine_receptor_precursor
cluster_17405_window_1	203	-	-	-	-	-	Sbak_1_contig104515	Sver_1_contig35426;Sver_1_contig41779	AT4G16600.1;KQJ97759;LOC_Os04g46750.3;PAN48551;EER94513;Zm00001d047104_P001	Glycosyltransferase_(Fragment)_[Source:UniProtKB/TrEMBL%3BAcc:W8Q6K0]
cluster_17402_window_1	190	-	Smar_2_contig40897	Stown_2_contig27984	-	Sang_2_contig18244	Sbak_1_contig9828	Sver_1_contig4167	NA;NA;LOC_Os06g21270.1;PAN24598;EER88316;Zm00001d045875_P001	Glycine-rich_protein_GRP5_[Source:UniProtKB/TrEMBL%3BAcc:C4J0Y0]
cluster_17401_window_1	221	Salt_2_contig41915	Smar_2_contig56714	Stown_2_contig53880	Sney_2_contig37616	Sang_2_contig45652	Sbak_1_contig104573	Sver_1_contig59671	AT3G04680.1;PNT66169;LOC_Os02g12570.1;PAN04740;EES04747;Zm00001d053591_P002	Protein_CLP1_homolog_[Source:UniProtKB/Swiss-Prot%3BAcc:Q9SR06]
cluster_55676_window_1	208	-	-	-	-	Sang_3_contig91755	-	Sver_1_contig14933	NA;NA;NA;PAN43510;KXG28996;Zm00001d007635_P003	Splicing_factor_U2af_large_subunit_B
cluster_47616_window_1	223	Salt_2_contig31146	Smar_2_contig29937	-	-	-	-	-	AT5G04480.1;KQJ97688;LOC_Os10g39900.1;PAN48637;EER94547;Zm00001d047162_P002	AT5g04480/T32M21_80_[Source:UniProtKB/TrEMBL%3BAcc:Q940Y7]
cluster_19531_window_1	290	Salt_2_contig28799	Smar_2_contig59444	Stown_2_contig51461	Sney_2_contig53851	Sang_2_contig36906	Sbak_1_contig2753	Sver_1_contig45455;Sver_1_contig45452	AT5G27290.1;KQK04378;LOC_Os01g28540.2;PAN30921;EES03195;Zm00001d040857_P001	At5g27290_[Source:UniProtKB/TrEMBL%3BAcc:Q08AA8]
cluster_19532_window_1	296	Salt_3_contig102789	Smar_3_contig106512;Smar_2_contig35781	Stown_3_contig44832;Stown_3_contig79471	Sney_3_contig7844	Sang_3_contig5478	Sbak_1_contig62821	Sver_1_contig46575	AT2G40730.1;KQK10341;LOC_Os01g60440.1;PAN27835;EES03802;Zm00001d012511_P013	Kinase_family_with_ARM_repeat_domain-containing_protein_[Source:UniProtKB/TrEMBL%3BAcc:F4II29]
cluster_19534_window_1	220	Salt_3_contig46825	-	-	Sney_3_contig141444	-	-	-	AT3G11910.1;KQJ86692;LOC_Os12g30540.1;PAN21025;EES15989;Zm00001d023640_P011	UBP13_[Source:UniProtKB/TrEMBL%3BAcc:A0A178VEE0]
cluster_19535_window_1	230	-	Smar_3_contig59154	Stown_3_contig231927	-	-	-	Sver_1_contig40754	NA;NA;NA;PAN38737;EES11006;Zm00001d025707_P001	BTB/POZ_and_TAZ_domain-containing_protein_2
cluster_19536_window_1	32	-	-	Stown_2_contig25187	-	Sang_3_contig8447;Sang_2_contig12960	-	Sver_1_contig72164	AT2G38740.1;KQJ94860;LOC_Os09g24230.1;PAN26186;EER89058;Zm00001d045564_P001	Haloacid_dehalogenase-like_hydrolase_domain-containing_protein_Sgpp_[Source:UniProtKB/Swiss-Prot%3BAcc:Q9ZVJ5]
cluster_19537_window_1	240	Salt_2_contig28283	Smar_3_contig107584	Stown_3_contig154238	Sney_3_contig163067	Sang_3_contig143731	-	-	AT3G49640.4;PNT61543;LOC_Os04g44890.2;PVH35635;OQU82015;Zm00001d025919_P002	Aldolase-type_TIM_barrel_family_protein_[Source:UniProtKB/TrEMBL%3BAcc:F4IY04]
cluster_48340_window_1	402	-	-	Stown_2_contig54281	-	-	Sbak_1_contig939	-	AT5G53130.1;KQJ94269;LOC_Os02g15580.1;PAN05192;EES04859;Zm00001d053401_P025	Cyclic_nucleotide-gated_ion_channel_1_[Source:UniProtKB/Swiss-Prot%3BAcc:O65717]
cluster_48343_window_1	173	-	Smar_3_contig33982	Stown_3_contig19046	Sney_3_contig45808	Sang_3_contig63121	-	-	NA;NA;LOC_Os09g26430.1;NA;NA;NA	-
cluster_48342_window_1	565	Salt_3_contig126968	Smar_3_contig160481	Stown_3_contig170170;Stown_2_contig55684	Sney_3_contig156363;Sney_3_contig49243	Sang_3_contig243570	Sbak_1_contig9404	Sver_1_contig27030	AT1G11860.1;KQJ84692;LOC_Os04g53230.1;PVH35869;EES11449;Zm00001d002258_P001	Glycine_cleavage_T-protein_family_[Source:TAIR%3BAcc:AT1G11860]
cluster_48344_window_1	332	Salt_3_contig830	Smar_3_contig45039	Stown_3_contig141855	Sney_3_contig75150	Sang_3_contig200225	-	-	AT2G44750.2;KQK06657;LOC_Os01g70580.1;PAN26674;EES04154;Zm00001d042241_P001	Thiamine_pyrophosphokinase_2_[Source:UniProtKB/Swiss-Prot%3BAcc:F4IV16]
cluster_48349_window_1	195	Salt_3_contig103583	Smar_2_contig5601	Stown_3_contig231313	Sney_2_contig31679	Sang_2_contig16501	Sbak_1_contig43177	Sver_1_contig71622	AT4G20260.5;KQK03452;LOC_Os01g13210.2;PAN33078;OQU86056;Zm00001d039283_P001	plasma-membrane_associated_cation-binding_protein_1_[Source:TAIR%3BAcc:AT4G20260]
cluster_48348_window_1	187	Salt_2_contig37995	-	-	-	-	-	Sver_1_contig1956	NA;NA;NA;PAN22020;OQU79713;NA	-
cluster_43498_window_1	140	Salt_3_contig8175	Smar_3_contig41407	Stown_3_contig159490	Sney_3_contig142893	Sang_3_contig3741	Sbak_1_contig5953	Sver_1_contig14324	AT2G38570.1;KQK21813;LOC_Os03g21630.1;PAN49807;KXG39431;Zm00001d047528_P001	CONTAINS_InterPro_DOMAIN/s:_PRC-barrel-like_(InterPro:IPR011033)%3B_Has_300_Blast_hits_to_300_proteins_in_81_species:_Archae_-_0%3B_Bacteria_-_135%3B_Metazoa_-_0%3B_Fungi_-_0%3B_Plants_-_37%3B_Viruses_-_0%3B_Other_Eukaryotes_-_128_(source:_NCBI_BLink)._[Source:TAIR%3BAcc:AT2G38570]
cluster_30732_window_1	259	Salt_2_contig37116	Smar_2_contig34106	Stown_2_contig44428	Sney_2_contig14734	Sang_3_contig55232	Sbak_1_contig22721	Sver_1_contig52105	AT1G27760.2;KQK15465;LOC_Os07g39900.1;PAN14709;EER97465;Zm00001d021979_P002	SAT32_[Source:UniProtKB/TrEMBL%3BAcc:A0A178WAC4]
cluster_30730_window_1	71	Salt_3_contig43309	Smar_3_contig34675	Stown_3_contig64131;Stown_2_contig40867	-	Sang_2_contig16292;Sang_3_contig215195	Sbak_1_contig95416	Sver_1_contig43502;Sver_1_contig1468	AT4G09890.1;KQK17246;LOC_Os06g47220.1;PAN22688;EER90263;Zm00001d014518_P001	At4g09890_[Source:UniProtKB/TrEMBL%3BAcc:Q9T0E8]
cluster_30737_window_1	563	Salt_3_contig138272;Salt_2_contig31223	Smar_3_contig101459	Stown_2_contig53703	Sney_3_contig71203	Sang_3_contig28408	Sbak_1_contig98800;Sbak_1_contig111	Sver_1_contig72662;Sver_1_contig7644	AT5G03630.1;PNT68572;LOC_Os08g44340.1;PAN36681;EES15190;Zm00001d049954_P001	Monodehydroascorbate_reductase_2_[Source:UniProtKB/Swiss-Prot%3BAcc:Q93WJ8]
cluster_49699_window_1	207	Salt_2_contig18147	Smar_2_contig2842	Stown_2_contig3984	Sney_2_contig17510	Sang_2_contig31580	Sbak_1_contig60162;Sbak_1_contig66497	Sver_1_contig94804	AT1G08070.2;KQK05971;LOC_Os07g15570.1;PAN16324;KXG23190;Zm00001d035333_P001	Pentatricopeptide_repeat-containing_protein_At1g08070%2C_chloroplastic_[Source:UniProtKB/Swiss-Prot%3BAcc:Q9LN01]
cluster_30734_window_1	286	Salt_3_contig88782	-	Stown_3_contig199151	Sney_3_contig138348	Sang_3_contig152042	-	-	AT1G63070.1;PNT66918;LOC_Os10g35440.1;PVH36656;EER95949;Zm00001d009733_P001	Pentatricopeptide_repeat-containing_protein_At1g63070%2C_mitochondrial_[Source:UniProtKB/Swiss-Prot%3BAcc:Q9CAN6]
cluster_43490_window_11	521	Salt_3_contig152270	Smar_3_contig68399;Smar_2_contig32099	Stown_2_contig30119	Sney_2_contig10578	Sang_2_contig47264	Sbak_1_contig95192	Sver_1_contig60379;Sver_1_contig56846;Sver_1_contig56841	NA;PNT75290;LOC_Os02g25900.2;PAN22212;KXG20980;Zm00001d014876_P022	Disease_resistance_RPP13-like_protein_4
cluster_43491_window_1	1128	Salt_3_contig162804;Salt_3_contig158577;Salt_3_contig136690	Smar_3_contig94394;Smar_3_contig151509	Stown_3_contig102285;Stown_3_contig5818	Sney_3_contig20943;Sney_3_contig88192;Sney_3_contig166642	Sang_3_contig248791;Sang_3_contig217293;Sang_3_contig16678	Sbak_1_contig98711;Sbak_1_contig32154;Sbak_1_contig20179	Sver_1_contig89683;Sver_1_contig83062;Sver_1_contig55553	AT3G16520.3;KQK16104;LOC_Os07g32020.1;PAN14069;OQU89985;Zm00001d021571_P001	UDP-glycosyltransferase_88A1_[Source:UniProtKB/Swiss-Prot%3BAcc:Q9LK73]
cluster_49696_window_1	145	Salt_2_contig15463	Smar_3_contig71863	Stown_3_contig103870	Sney_3_contig141038	Sang_3_contig131551	Sbak_1_contig2522	-	AT5G27110.1;KQJ98721;LOC_Os08g37520.2;PVH37090;EES15481;Zm00001d052794_P001	Pentatricopeptide_repeat-containing_protein_At5g27110_[Source:UniProtKB/Swiss-Prot%3BAcc:O04659]
cluster_30738_window_1	139	-	Smar_3_contig139889	-	Sney_3_contig109215	-	Sbak_1_contig37716	Sver_1_contig96302	NA;KQK22201;LOC_Os03g17690.1;NA;EER95051;Zm00001d047757_P006	OsAPx1_-_Cytosolic_Ascorbate_Peroxidase_encoding_gene_1-8,_expressed
cluster_43494_window_2	259	-	Smar_2_contig849	Stown_2_contig27493	Sney_2_contig56632	Sang_2_contig12638	Sbak_1_contig44367	-	AT2G29050.1;PNT62881;LOC_Os11g47840.1;PAN43826;OQU84103;Zm00001d048606_P001	RHOMBOID-like_protein_1_[Source:UniProtKB/Swiss-Prot%3BAcc:Q0WQX7]
cluster_43495_window_1	318	Salt_3_contig35328	Smar_3_contig25958;Smar_3_contig25957;Smar_2_contig57255	Stown_2_contig57548;Stown_3_contig756	Sney_3_contig164831	Sang_3_contig92628;Sang_2_contig38459	Sbak_1_contig102016	Sver_1_contig86114	AT5G26980.1;KQK19812;LOC_Os06g02570.1;PAN26104;EES00084;Zm00001d013996_P001	Syntaxin-41_[Source:UniProtKB/Swiss-Prot%3BAcc:O65359]
cluster_43497_window_1	413	Salt_3_contig161911;Salt_2_contig25629;Salt_2_contig41969	Smar_2_contig42594;Smar_3_contig76436	Stown_2_contig25352;Stown_2_contig54467	Sney_2_contig57175;Sney_2_contig19647	Sang_2_contig33322;Sang_2_contig54042	Sbak_1_contig12726;Sbak_1_contig101312	Sver_1_contig36144;Sver_1_contig89204	AT2G27710.4;KQJ82489;LOC_Os02g32760.1;PAN09670;OQU78483;Zm00001d026578_P002	AT2G27710_protein_[Source:UniProtKB/TrEMBL%3BAcc:B9DGN3]
cluster_32469_window_1	308	-	Smar_3_contig32813	-	Sney_3_contig77439	-	-	Sver_1_contig36125	AT4G22950.2;KQJ97593;LOC_Os02g01355.1;PAN48752;KXG39016;Zm00001d047355_P001	Agamous-like_MADS-box_protein_AGL19_[Source:UniProtKB/Swiss-Prot%3BAcc:O82743]
cluster_17286_window_1	271	-	-	Stown_3_contig178553	-	Sang_3_contig42151	-	-	AT1G79350.1;KQJ84484;LOC_Os08g12680.1;PAN40027;OQU82283;Zm00001d026270_P017	Protein_FORGETTER_1_[Source:UniProtKB/Swiss-Prot%3BAcc:F4IF36]
cluster_32461_window_1	993	Salt_2_contig2897	Smar_2_contig17523	Stown_2_contig53658	Sney_2_contig27706	Sang_2_contig41052	Sbak_1_contig97844	Sver_1_contig16904	AT2G26260.1;KQK21339;LOC_Os03g29170.1;PAN49239;KXG39177;Zm00001d029454_P009	3beta-hydroxysteroid-dehydrogenase/decarboxylase_isoform_2_[Source:UniProtKB/Swiss-Prot%3BAcc:Q67ZE1]
cluster_32463_window_1	356	Salt_3_contig120987	Smar_3_contig150473	-	-	Sang_3_contig93612	Sbak_1_contig1397;Sbak_1_contig1395	-	NA;NA;LOC_Os01g63790.1;NA;NA;Zm00001d012315_P001	-
cluster_32462_window_1	128	Salt_3_contig161840	-	-	-	-	Sbak_1_contig36878	-	AT1G66680.1;KQK02459;LOC_Os01g03090.1;PAN31976;EES02593;Zm00001d008502_P001	Protein-lysine_N-methyltransferase_At1g66680_[Source:UniProtKB/TrEMBL%3BAcc:Q9C9M1]
cluster_32467_window_4	281	Salt_3_contig39334	Smar_3_contig6351	Stown_3_contig222765	Sney_3_contig208251	Sang_3_contig190334	Sbak_1_contig15332;Sbak_1_contig6191	Sver_1_contig94571	AT2G31290.1;KQK13258;LOC_Os06g15550.1;PAN25187;OQU85568;Zm00001d051534_P001	Ubiquitin_carboxyl-terminal_hydrolase_family_protein_[Source:UniProtKB/TrEMBL%3BAcc:Q9SJW7]
cluster_32466_window_1	251	Salt_3_contig52760;Salt_3_contig15881	Smar_3_contig144319	Stown_3_contig231859	Sney_3_contig153576	Sang_3_contig141443	Sbak_1_contig18398	-	NA;KQK10855;LOC_Os01g65520.1;PAN27282;EES03974;Zm00001d042643_P001	Sad1_/_UNC-like_C-terminal_domain_containing_protein
cluster_2914_window_1	213	-	-	-	-	-	Sbak_1_contig33991	Sver_1_contig72200	AT4G35470.1;PNT68401;LOC_Os08g40090.1;PAN36227;EES14257;Zm00001d031470_P001	Plant_intracellular_Ras-group-related_LRR_protein_4_[Source:UniProtKB/Swiss-Prot%3BAcc:Q9SVW8]
cluster_2917_window_2	408	-	-	Stown_3_contig155017	Sney_3_contig46080	-	Sbak_1_contig53627	Sver_1_contig43161;Sver_1_contig43160	AT4G08330.1;PNT73136;LOC_Os01g61680.1;PAN27734;EES01709;Zm00001d012450_P001	Uncharacterized_protein_At4g08330%2C_chloroplastic_[Source:UniProtKB/Swiss-Prot%3BAcc:Q9STN5]
cluster_2916_window_1	537	-	-	-	-	-	Sbak_1_contig71492	Sver_1_contig7277	AT1G01190.1;KQJ99270;LOC_Os08g43390.1;PAN36575;OQU75572;Zm00001d032042_P001	CYP78A8_[Source:UniProtKB/TrEMBL%3BAcc:A0A178WIC4]
cluster_2911_window_1	376	-	-	-	-	-	Sbak_1_contig72989	Sver_1_contig101185	AT1G70300.1;KQK17604;LOC_Os06g42030.1;PAN23230;EER90068;Zm00001d046679_P004	Potassium_transporter_6_[Source:UniProtKB/Swiss-Prot%3BAcc:Q8W4I4]
cluster_2913_window_1	612	Salt_3_contig67897	-	-	Sney_3_contig18339	-	-	-	AT5G47770.1;KQJ85061;LOC_Os04g56210.1;PAN40517;KXG27307;Zm00001d009431_P003	Farnesyl_pyrophosphate_synthase_1%2C_mitochondrial_[Source:UniProtKB/Swiss-Prot%3BAcc:Q09152]
cluster_2912_window_1	84	Salt_2_contig7213	Smar_2_contig59046	Stown_2_contig48725	Sney_3_contig162978;Sney_2_contig42465	Sang_2_contig27791	Sbak_1_contig68993	Sver_1_contig77321	AT1G64185.1;KQK19512;LOC_Os06g06420.1;PVH48383;EER87885;Zm00001d053877_P001	At1g64185_[Source:UniProtKB/TrEMBL%3BAcc:Q8LGF9]
cluster_2919_window_1	804	-	Smar_3_contig42455	Stown_3_contig81653	Sney_3_contig112219	Sang_3_contig219787	Sbak_1_contig45729	Sver_1_contig88357	AT3G52380.1;KQK20866;LOC_Os07g06450.1;PAN09510;EER98001;Zm00001d018821_P001	RNA-binding_protein_CP33%2C_chloroplastic_[Source:UniProtKB/Swiss-Prot%3BAcc:Q39061]
cluster_6205_window_1	184	-	Smar_3_contig105960	-	-	Sang_3_contig167948	-	-	NA;KQJ95797;LOC_Os08g15204.2;PAN34431;EES14790;Zm00001d050225_P001	Thioredoxin_domain-containing_protein_9_homolog
cluster_6204_window_1	181	Salt_3_contig30783	Smar_3_contig107543;Smar_3_contig97613	Stown_3_contig44149	Sney_3_contig133215	Sang_3_contig25055	Sbak_1_contig82833	-	AT3G21360.1;KQJ89872;LOC_Os08g29510.1;PAN35081;EES14939;Zm00001d050243_P001	At3g21360_[Source:UniProtKB/TrEMBL%3BAcc:B2GVM3]
cluster_6207_window_2	50	-	-	Stown_2_contig25529	-	-	Sbak_1_contig25105	Sver_1_contig63066	NA;KQK12434;LOC_Os05g38530.1;PAN50340;NA;Zm00001d030725_P001	DnaK_family_protein
cluster_6206_window_1	457	Salt_3_contig125837	Smar_3_contig52616	-	Sney_3_contig25917	Sang_3_contig6335	-	-	NA;KQK17880;LOC_Os01g13660.2;PAN04729;EER99989;Zm00001d009024_P001	-
cluster_6201_window_1	101	-	Smar_3_contig136968	-	-	Sang_3_contig530	-	-	NA;NA;LOC_Os07g43530.2;PAN14988;EER99751;Zm00001d022225_P001	Amelogenin_like_protein__
cluster_6200_window_1	209	Salt_2_contig9350	Smar_2_contig3053	Stown_2_contig289	Sney_2_contig62200	Sang_2_contig2066	Sbak_1_contig69806	Sver_1_contig20510	ATMG00570.1;NA;LOC_Os12g33962.1;NA;NA;ZeamMp170	Sec-independent_periplasmic_protein_translocase_[Source:TAIR%3BAcc:ATMG00570]
cluster_6203_window_1	99	-	Smar_3_contig35571	Stown_3_contig154786	Sney_2_contig16307	-	Sbak_1_contig14737	-	AT1G22150.2;KQJ98214;LOC_Os08g31410.2;PAN35208;OQU80409;Zm00001d050283_P001	Sulfate_transporter_1.3_[Source:UniProtKB/Swiss-Prot%3BAcc:Q9FEP7]
cluster_6202_window_1	455	Salt_2_contig19240	Smar_2_contig34705	Stown_2_contig19794	Sney_2_contig41512	Sang_2_contig49365	Sbak_1_contig58651;Sbak_1_contig58652;Sbak_1_contig58653	Sver_1_contig66373;Sver_1_contig86192;Sver_1_contig86198	AT5G09380.1;KQK07267;LOC_Os04g32350.1;PAN37859;EES12044;Zm00001d003917_P003	RNA_polymerase_III_RPC4_[Source:UniProtKB/TrEMBL%3BAcc:Q9FY77]
cluster_6209_window_1	163	Salt_3_contig116837	Smar_3_contig33422	Stown_3_contig114148	-	Sang_3_contig58232	-	-	NA;KQK22468;LOC_Os03g49830.1;PAN50491;EER92517;Zm00001d028510_P001	Protein_FAF-like_chloroplastic
cluster_6208_window_1	314	-	Smar_3_contig60543	-	Sney_3_contig25404	Sang_3_contig116035	-	-	-	-
cluster_4513_window_1	160	-	-	Stown_3_contig52492	-	Sang_3_contig228171	-	-	AT5G40010.1;PNT76856;LOC_Os07g09490.1;PAN44482;EER98146;Zm00001d031222_P001	AAA-ATPase_ASD%2C_mitochondrial_[Source:UniProtKB/Swiss-Prot%3BAcc:Q9FLD5]
cluster_4512_window_1	600	-	Smar_3_contig158977	Stown_3_contig83917	-	Sang_3_contig45181	-	-	AT1G58030.1;KQJ96812;LOC_Os03g45170.1;PVH31817;OQU91732;Zm00001d014152_P001	Cationic_amino_acid_transporter_2%2C_vacuolar_[Source:UniProtKB/Swiss-Prot%3BAcc:Q9ASS7]
cluster_4510_window_1	136	-	-	Stown_3_contig85000	-	Sang_2_contig26875	-	-	AT1G14270.4;KQJ98466;LOC_Os08g33900.1;PVH36981;KXG25224;Zm00001d020445_P001	CAAX_amino_terminal_protease_family_protein_[Source:UniProtKB/TrEMBL%3BAcc:F4HUI0]
cluster_4517_window_1	1034	Salt_2_contig20470	Smar_2_contig20028	Stown_2_contig43333	Sney_2_contig395	Sang_2_contig17478	Sbak_1_contig68044	Sver_1_contig75571	AT4G04950.1;KQJ97321;LOC_Os10g35720.1;PAN46631;KXG38233;Zm00001d013927_P001	Monothiol_glutaredoxin-S17_[Source:UniProtKB/Swiss-Prot%3BAcc:Q9ZPH2]
cluster_4515_window_1	247	-	Smar_3_contig118869	-	-	Sang_3_contig62688	-	-	NA;KQK12045;LOC_Os03g63680.1;PAN43961;EER93078;Zm00001d034880_P001	expressed_protein
cluster_4514_window_1	247	-	Smar_3_contig145766	Stown_3_contig132412	Sney_3_contig16305	Sang_3_contig126821	-	-	ATMG00580.1;NA;LOC_Os12g34094.1;NA;NA;ZeamMp032	NADH-ubiquinone_oxidoreductase_chain_4_[Source:UniProtKB/TrEMBL%3BAcc:G1C2U9]
cluster_4519_window_1	616	Salt_3_contig161331	Smar_3_contig7797	Stown_3_contig144975;Stown_2_contig15582	Sney_3_contig155341	Sang_3_contig216158	Sbak_1_contig50518	Sver_1_contig95263;Sver_1_contig95262	AT2G03220.1;PNT69568;LOC_Os02g52610.2;PAN08379;KXG31166;Zm00001d018155_P001	Glycosyltransferase_(Fragment)_[Source:UniProtKB/TrEMBL%3BAcc:W8PV36]
cluster_1896_window_1	324	-	-	Stown_3_contig230118	-	Sang_3_contig94799	-	-	NA;KQJ99989;LOC_Os02g36340.1;PAN06625;EES07020;Zm00001d050844_P006	riboflavin_biosynthesis_protein_ribAB,_chloroplast_precursor
cluster_13434_window_1	884	-	Smar_3_contig124272	Stown_3_contig94197	-	-	-	-	NA;PNT64829;LOC_Os11g08550.1;PVH61694;OQU91549;NA	-
cluster_55156_window_1	122	-	Smar_3_contig118179	Stown_3_contig70293	Sney_3_contig13193;Sney_2_contig8998	Sang_3_contig136835	-	Sver_1_contig77571	AT3G55770.6;NA;NA;NA;NA;NA	GATA_type_zinc_finger_transcription_factor_family_protein_[Source:TAIR%3BAcc:AT3G55770]
cluster_41020_window_1	191	Salt_3_contig108961	Smar_3_contig35460	Stown_2_contig4438	Sney_2_contig12221	Sang_2_contig8444	Sbak_1_contig4316	Sver_1_contig30150	NA;NA;LOC_Os02g41930.1;PVH33825;NA;NA	-
cluster_55157_window_1	128	-	-	Stown_3_contig160131	-	-	-	Sver_1_contig17800	NA;NA;NA;NA;NA;Zm00001d036343_P025	-
cluster_27644_window_1	598	Salt_3_contig160571	-	-	Sney_3_contig9501	Sang_3_contig155926	Sbak_1_contig25041	-	AT5G49900.2;KQJ94827;LOC_Os08g01940.2;PAN33294;KXG24230;Zm00001d035046_P001	Non-lysosomal_glucosylceramidase_[Source:UniProtKB/TrEMBL%3BAcc:Q8GUI9]
cluster_34992_window_1	71	Salt_3_contig58788	-	Stown_2_contig10615	Sney_2_contig36907	-	-	-	AT5G51060.1;KQJ88319;LOC_Os11g33120.3;PAN42913;OQU83587;Zm00001d052653_P003	RHD2_[Source:UniProtKB/TrEMBL%3BAcc:A0A178UIV0]
cluster_31745_window_1	277	-	Smar_2_contig59009	-	Sney_3_contig93312	Sang_3_contig131957	Sbak_1_contig74904	-	NA;PNT60672;LOC_Os07g48470.1;PVH35836;OQU77929;Zm00001d038130_P006	Chaperone_DnaJ-domain_superfamily_protein
cluster_29756_window_1	146	Salt_3_contig125270	Smar_3_contig67320	Stown_3_contig228684	Sney_3_contig92206	Sang_3_contig149495;Sang_2_contig49259	Sbak_1_contig21317	Sver_1_contig29889	NA;KQJ95274;LOC_Os08g06540.1;PAN33771;EES13408;Zm00001d049503_P001	-
cluster_31744_window_1	107	Salt_3_contig22850	-	-	Sney_3_contig62239	Sang_3_contig62822	-	-	NA;NA;NA;PAN47641;OQU91909;Zm00001d014286_P051	Calmodulin-binding_transcription_activator_2
cluster_34995_window_1	687	-	Smar_3_contig19223	-	-	-	Sbak_1_contig42734	-	AT3G54320.3;KQJ92474;LOC_Os12g03290.1;PAN41167;EES09182;Zm00001d005016_P003	Integrase-type_DNA-binding_superfamily_protein_[Source:TAIR%3BAcc:AT3G54320]
cluster_31746_window_1	880	-	-	Stown_3_contig22479	Sney_3_contig14257	-	Sbak_1_contig47548	-	AT2G38910.1;KQK20828;LOC_Os07g06740.1;PAN09546;EER98014;Zm00001d007912_P007	CPK20_[Source:UniProtKB/TrEMBL%3BAcc:A0A178VWI7]
cluster_37170_window_1	329	Salt_3_contig162159	-	Stown_3_contig166205	Sney_3_contig135602	Sang_3_contig200311	-	-	NA;NA;LOC_Os08g31680.1;NA;NA;Zm00001d048667_P015	Protein_kinase_domain_superfamily_protein__
cluster_37171_window_1	99	-	Smar_2_contig20122	-	-	-	-	Sver_1_contig99154	AT3G27925.1;KQK04794;LOC_Os05g49380.1;PAN18073;OQU78438;Zm00001d009613_P001	DEGP1_[Source:UniProtKB/TrEMBL%3BAcc:A0A178V823]
cluster_37172_window_1	252	-	Smar_3_contig48226	Stown_3_contig28657	Sney_3_contig63562	-	-	-	AT1G15780.1;KQJ94698;LOC_Os08g45080.1;PVH37420;EES14038;Zm00001d049894_P012	unknown_protein%3B_BEST_Arabidopsis_thaliana_protein_match_is:_unknown_protein_(TAIR:AT2G10440.1)%3B_Has_103701_Blast_hits_to_43153_proteins_in_1828_species:_Archae_-_30%3B_Bacteria_-_7385%3B_Metazoa_-_38639%3B_Fungi_-_11531%3B_Plants_-_7727%3B_Viruses_-_307%3B_Oth_/.../aryotes_-_38082_(source:_NCBI_BLink)._[Source:TAIR%3BAcc:AT1G15780]
cluster_27648_window_1	231	-	Smar_2_contig16989	Stown_2_contig29215	Sney_2_contig30367	Sang_2_contig40439	-	-	AT1G67580.2;PNT61337;LOC_Os04g41100.4;PAN38798;EES12419;Zm00001d025739_P003	Protein_kinase_superfamily_protein_[Source:UniProtKB/TrEMBL%3BAcc:Q9CAG1]
cluster_37174_window_1	242	Salt_3_contig9317	Smar_3_contig144598	Stown_3_contig144035	Sney_3_contig178106	Sang_3_contig95481	Sbak_1_contig77862	Sver_1_contig7118;Sver_1_contig95698	NA;KQK14919;LOC_Os07g45360.1;PAN15188;EER97660;Zm00001d022356_P006	DEAD/DEAH_box_helicase_domain_containing_protein,_expressed
cluster_37175_window_1	413	Salt_3_contig45251	-	-	-	-	-	Sver_1_contig97849	AT4G36250.1;KQK00542;LOC_Os02g43280.2;PVH66719;EES05817;Zm00001d017418_P001	Aldehyde_dehydrogenase_[Source:UniProtKB/TrEMBL%3BAcc:A4FVT2]
cluster_37176_window_2	215	Salt_2_contig28367	Smar_2_contig20410	Stown_2_contig58156	Sney_2_contig60775	Sang_2_contig57643;Sang_2_contig53790	Sbak_1_contig95305	Sver_1_contig8080;Sver_1_contig55336;Sver_1_contig8965	AT4G07410.2;KQK13345;LOC_Os03g52470.1;PVH31264;OQU91038;Zm00001d013330_P001	WD_repeat-containing_protein_PCN_[Source:UniProtKB/Swiss-Prot%3BAcc:Q8RXU6]
cluster_37177_window_1	397	-	Smar_3_contig5794	-	-	Sang_3_contig181859	-	-	AT4G14030.2;KQK11188;LOC_Os01g68770.1;PAN26875;EES01953;Zm00001d009019_P001	Selenium-binding_protein_1_[Source:UniProtKB/Swiss-Prot%3BAcc:O23264]
cluster_61257_window_1	186	Salt_3_contig10752	Smar_2_contig18907	-	Sney_2_contig13454	-	-	-	AT5G20940.1;KQK09973;LOC_Os01g56510.1;PAN28262;EES01540;Zm00001d043309_P008	Beta-glucosidase-like_protein_[Source:UniProtKB/TrEMBL%3BAcc:Q8RWM4]
cluster_61259_window_1	373	-	Smar_3_contig7083	Stown_2_contig58954	Sney_3_contig158997	Sang_3_contig128018	-	-	NA;KQK01717;LOC_Os02g53000.1;PVH67022;EES07595;Zm00001d018201_P002	LysM_domain-containing_GPI-anchored_protein_1
cluster_33413_window_2	258	-	-	-	-	-	Sbak_1_contig98673	-	AT1G78550.1;KQJ81966;LOC_Os10g40900.1;PVH48283;EER89353;Zm00001d040597_P001	2-oxoglutarate_(2OG)_and_Fe(II)-dependent_oxygenase_superfamily_protein_[Source:UniProtKB/TrEMBL%3BAcc:Q9SYM7]
cluster_33412_window_1	349	Salt_2_contig33065	Smar_2_contig36795	Stown_2_contig45316	Sney_2_contig61432	Sang_2_contig54939	Sbak_1_contig85628	Sver_1_contig87480	AT1G09580.1;KQK01728;LOC_Os06g10760.1;PAN08417;EER88046;Zm00001d037163_P002	Transmembrane_emp24_domain-containing_protein_p24delta3_[Source:UniProtKB/Swiss-Prot%3BAcc:Q6IDL4]
cluster_33411_window_1	88	-	-	-	-	Sang_3_contig9757	Sbak_1_contig22186	-	NA;NA;NA;PVH47827;NA;NA	-
cluster_33410_window_1	412	-	Smar_2_contig18736	-	-	-	Sbak_1_contig6244	-	AT1G21240.1;PNT62018;LOC_Os04g55760.1;PAN40471;KXG27279;Zm00001d002039_P001	Wall-associated_receptor_kinase_3_[Source:UniProtKB/Swiss-Prot%3BAcc:Q9LMN8]
cluster_33414_window_1	556	Salt_2_contig2066	Smar_3_contig95638	Stown_2_contig9852	Sney_2_contig46708	Sang_2_contig31015	Sbak_1_contig101135	Sver_1_contig95137	AT5G65910.1;KQJ88201;LOC_Os11g35320.1;PAN43076;EES09955;Zm00001d007479_P001	BSD_domain-containing_protein_[Source:UniProtKB/TrEMBL%3BAcc:Q9FHP0]
cluster_33418_window_1	293	Salt_3_contig123817	Smar_3_contig57675	Stown_3_contig53427	Sney_2_contig50163;Sney_3_contig90627	Sang_3_contig223767	-	Sver_1_contig5776	AT4G14790.2;KQK13243;LOC_Os03g53500.1;PAN45058;KXG37568;Zm00001d033993_P009	EDA15_[Source:UniProtKB/TrEMBL%3BAcc:A0A178V2P1]
cluster_25053_window_2	506	-	-	Stown_3_contig105590	Sney_3_contig161153	-	-	-	-	-
cluster_25054_window_1	318	-	Smar_3_contig118076	-	-	Sang_3_contig3053	-	-	NA;KQK21522;LOC_Os03g25790.2;PAN49454;KXG39284;Zm00001d047399_P001	PLASMODESMATA_CALLOSE-BINDING_PROTEIN_5
cluster_9850_window_1	312	-	Smar_2_contig50040	Stown_2_contig53325;Stown_3_contig27269	Sney_2_contig41991;Sney_3_contig182686;Sney_3_contig47283	Sang_3_contig147033;Sang_2_contig34723	-	-	NA;KQJ89566;LOC_Os06g18840.1;NA;NA;Zm00001d053698_P004	-
cluster_61788_window_1	185	-	Smar_3_contig95411	-	Sney_2_contig30239	Sang_2_contig50103	-	-	NA;KQK15830;LOC_Os07g36750.1;PAN14386;KXG36449;Zm00001d021736_P001	CSLF3_-_cellulose_synthase-like_family_F;_beta1,3;1,4_glucan_synthase,_expressed
cluster_61789_window_1	110	Salt_3_contig70475;Salt_3_contig70189	Smar_3_contig153536	Stown_3_contig54784	Sney_3_contig92012	-	-	Sver_1_contig19632	NA;NA;NA;PAN39869;EES12777;Zm00001d002454_P001	Phosphoribulokinase__
cluster_61784_window_1	318	Salt_3_contig121097	-	Stown_3_contig144748	Sney_3_contig4891	-	-	-	NA;NA;NA;NA;EES00097;NA	-
cluster_61785_window_6	491	Salt_2_contig42867	Smar_2_contig55870	Stown_2_contig53566;Stown_2_contig40953	Sney_2_contig42449	Sang_2_contig10956	Sbak_1_contig106705	Sver_1_contig91762	AT2G02560.2;KQK14633;LOC_Os02g07120.1;PAN04211;EES06334;Zm00001d053813_P041	Cullin-associated_NEDD8-dissociated_protein_1_[Source:UniProtKB/Swiss-Prot%3BAcc:Q8L5Y6]
cluster_61783_window_1	179	Salt_2_contig34577	-	Stown_2_contig3087	Sney_2_contig61105	-	-	-	AT3G16630.2;KQK07412;LOC_Os05g06280.1;PAN17338;EES17741;Zm00001d037599_P012	Kinesin-like_protein_[Source:UniProtKB/TrEMBL%3BAcc:A0A178VP70]
cluster_10765_window_1	793	-	-	-	-	-	Sbak_1_contig34704;Sbak_1_contig95026	Sver_1_contig8627	AT1G72520.1;KQJ98922;LOC_Os08g39850.1;PAN36254;OQU80925;Zm00001d031449_P001	Lipoxygenase_4%2C_chloroplastic_[Source:UniProtKB/Swiss-Prot%3BAcc:Q9FNX8]
cluster_30294_window_1	684	Salt_3_contig57106	Smar_3_contig21150	Stown_3_contig144754	Sney_3_contig148432	Sang_3_contig80082	-	Sver_1_contig46542	AT3G54630.1;KQJ98599;LOC_Os08g36490.1;PAN30793;OQU80743;Zm00001d032029_P003	Kinetochore_protein_NDC80_homolog_[Source:UniProtKB/Swiss-Prot%3BAcc:Q9M1G5]
cluster_2363_window_1	268	Salt_3_contig43066	Smar_2_contig6802	Stown_2_contig42051	-	-	-	Sver_1_contig99807	AT3G08720.1;KQK21815;LOC_Os03g21620.1;PAN49808;KXG39433;Zm00001d029050_P003	Serine/threonine-protein_kinase_AtPK2/AtPK19_[Source:UniProtKB/Swiss-Prot%3BAcc:Q39030]
cluster_17656_window_1	85	-	Smar_3_contig154009	-	Sney_2_contig61529	-	-	-	NA;KQJ91275;LOC_Os10g34540.1;PAN46769;KXG33951;Zm00001d012121_P002	tetratricopeptide_repeat_protein_1
cluster_2360_window_2	205	Salt_3_contig4301	Smar_2_contig35697	Stown_2_contig39761	Sney_2_contig53554;Sney_2_contig53896	Sang_2_contig11681	-	Sver_1_contig18640	AT5G67570.1;KQK14390;LOC_Os05g25060.1;PAN48965;OQU92310;Zm00001d034962_P003	Pentatricopeptide_repeat-containing_protein_At5g67570%2C_chloroplastic_[Source:UniProtKB/Swiss-Prot%3BAcc:Q9FJW6]
cluster_40557_window_1	383	Salt_3_contig69049	-	-	Sney_3_contig38656	-	-	Sver_1_contig73072	NA;NA;LOC_Os03g39900.1;NA;NA;Zm00001d048667_P015	Protein_kinase_domain_superfamily_protein__
cluster_2361_window_1	213	Salt_3_contig99343	-	Stown_3_contig183106	-	-	-	Sver_1_contig51759	NA;KQK04775;LOC_Os05g49620.1;PAN18045;EES18716;Zm00001d009619_P001	WRKY19,_expressed
cluster_30290_window_1	243	-	Smar_3_contig94220	-	Sney_3_contig115411	-	Sbak_1_contig13318	-	NA;KQJ97457;LOC_Os10g36470.2;PAN46556;KXG38206;Zm00001d013892_P002	peptidase,_M24_family_protein
cluster_2367_window_1	396	Salt_2_contig14770;Salt_3_contig22163	Smar_2_contig42575	Stown_2_contig23355;Stown_2_contig53878	Sney_2_contig49138	Sang_2_contig55048	Sbak_1_contig7318;Sbak_1_contig3405	Sver_1_contig83982	AT5G56190.5;KQK19405;LOC_Os06g07540.2;PAN25567;EER87933;Zm00001d037473_P007	Transducin/WD40_repeat-like_superfamily_protein_[Source:TAIR%3BAcc:AT5G56190]
cluster_2364_window_1	259	Salt_3_contig12482	Smar_3_contig152813	Stown_2_contig7666	Sney_3_contig133557	Sang_3_contig226954	-	Sver_1_contig7100	AT1G63430.2;KQJ83781;LOC_Os04g45170.1;PVH35642;KXG26785;Zm00001d002835_P001	Leucine-rich_repeat_protein_kinase_family_protein_[Source:UniProtKB/TrEMBL%3BAcc:F4I233]
cluster_2365_window_1	149	Salt_3_contig36118	Smar_2_contig50529	Stown_2_contig4891	-	Sang_3_contig207899	-	Sver_1_contig61346	NA;KQJ81536;LOC_Os04g04010.1;PAN36994;OQU81117;Zm00001d025008_P001	-
cluster_47156_window_1	127	Salt_3_contig51294	-	-	-	-	-	Sver_1_contig41562	AT5G38480.3;KQJ98365;LOC_Os08g33370.1;PAN35426;EES15274;Zm00001d050375_P002	RCI1_[Source:UniProtKB/TrEMBL%3BAcc:A0A178UA42]
cluster_24276_window_1	3	Salt_3_contig98576	Smar_2_contig5497	Stown_3_contig211496	Sney_3_contig35427	Sang_3_contig32236	Sbak_1_contig82295	Sver_1_contig98661	NA;PNT76022;LOC_Os06g19660.2;PAN24473;EES05610;Zm00001d017883_P016	Enhancer_of_mRNA-decapping_protein_4
cluster_24275_window_1	526	Salt_2_contig41859	Smar_2_contig60323	Stown_3_contig172182	Sney_2_contig33801	Sang_2_contig12896	Sbak_1_contig4608;Sbak_1_contig4607	Sver_1_contig55409;Sver_1_contig1154	AT2G32970.1;KQK01694;LOC_Os02g53210.7;PAN08463;EES07602;Zm00001d018217_P005	unknown_protein%3B_Has_158_Blast_hits_to_154_proteins_in_73_species:_Archae_-_0%3B_Bacteria_-_61%3B_Metazoa_-_0%3B_Fungi_-_0%3B_Plants_-_55%3B_Viruses_-_28%3B_Other_Eukaryotes_-_14_(source:_NCBI_BLink)._[Source:TAIR%3BAcc:AT2G32970]
cluster_24274_window_1	237	-	Smar_2_contig38443	-	-	Sang_2_contig56585	-	Sver_1_contig14380	AT3G20520.1;KQJ83112;LOC_Os04g39610.2;PAN06758;EES05342;Zm00001d050917_P002	Glycerophosphodiester_phosphodiesterase_GDPDL5_[Source:UniProtKB/Swiss-Prot%3BAcc:F4JEQ1]
cluster_35158_window_1	229	-	-	-	Sney_3_contig62591	Sang_2_contig45950	-	-	AT3G55940.1;KQK14473;LOC_Os07g49330.1;PAN15591;EER99967;Zm00001d007229_P001	Phosphoinositide_phospholipase_C_7_[Source:UniProtKB/Swiss-Prot%3BAcc:Q9LY51]
cluster_62784_window_1	618	Salt_3_contig114571	Smar_3_contig43585	Stown_3_contig86367	Sney_3_contig126383	Sang_3_contig138217	Sbak_1_contig23521;Sbak_1_contig24763	Sver_1_contig18201	AT1G07010.1;KQJ96585;LOC_Os10g25430.1;PAN47477;EER91677;Zm00001d033040_P001	Calcineurin-like_metallo-phosphoesterase_superfamily_protein_[Source:UniProtKB/TrEMBL%3BAcc:F4HNW0]
cluster_24271_window_1	394	Salt_2_contig35175	Smar_2_contig22851	Stown_3_contig76611	Sney_2_contig61206	Sang_2_contig41147;Sang_2_contig41879	Sbak_1_contig64560	Sver_1_contig77081	AT3G30390.1;KQJ93774;LOC_Os02g09810.1;PAN04457;KXG29680;Zm00001d015658_P001	Amino_acid_transporter_AVT6A_[Source:UniProtKB/Swiss-Prot%3BAcc:Q9LI61]
cluster_62786_window_1	232	Salt_3_contig137166	Smar_3_contig20338	Stown_3_contig123116	Sney_3_contig161785	Sang_3_contig244457	Sbak_1_contig77050	Sver_1_contig61056	AT2G24430.1;KQJ90847;LOC_Os09g32260.2;PVH64624;EER99125;Zm00001d020982_P001	NAC_domain_containing_protein_38_[Source:UniProtKB/TrEMBL%3BAcc:Q9ZQ25]
cluster_62789_window_1	188	Salt_2_contig3362	-	-	-	Sang_2_contig50282	Sbak_1_contig29207	-	NA;NA;NA;NA;EER98937;NA	-
cluster_35155_window_1	367	-	Smar_3_contig160881	Stown_3_contig133140	-	-	-	-	AT3G55870.1;KQK12367;LOC_Os03g61120.1;PAN44221;OQU90695;Zm00001d034713_P006	ADC_synthase_superfamily_protein_[Source:UniProtKB/TrEMBL%3BAcc:A0A1I9LMN9]
cluster_35156_window_1	357	Salt_3_contig139919	Smar_3_contig101903	Stown_3_contig74369	Sney_3_contig180405	Sang_3_contig100465	Sbak_1_contig52482	Sver_1_contig91203	AT2G43560.1;PNT68520;LOC_Os08g42850.1;PAN36048;EES15264;Zm00001d031696_P002	Peptidylprolyl_isomerase_[Source:UniProtKB/TrEMBL%3BAcc:A0A178VVY6]
cluster_35157_window_1	487	Salt_3_contig38324;Salt_2_contig22391;Salt_3_contig163098	Smar_2_contig58386	Stown_2_contig10612;Stown_3_contig6339;Stown_2_contig40405	Sney_2_contig36938;Sney_2_contig31637	Sang_2_contig37847;Sang_2_contig37849	Sbak_1_contig22399	Sver_1_contig10183	AT5G45920.4;KQK03294;LOC_Os01g11570.1;PAN32896;EES00064;Zm00001d039370_P004	GDSL_esterase/lipase_At5g45920_[Source:UniProtKB/Swiss-Prot%3BAcc:Q6NMR9]
cluster_15320_window_1	249	Salt_3_contig2600	Smar_2_contig55505	Stown_3_contig94526	Sney_2_contig47409	Sang_3_contig142592	-	-	NA;NA;LOC_Os05g01230.1;PAN17674;EES17520;Zm00001d011108_P001	zinc_finger,_C3HC4_type_domain_containing_protein,_expressed
cluster_10641_window_1	265	-	-	Stown_3_contig83257	-	Sang_3_contig156172	-	-	NA;NA;NA;PAN09757;KXG34522;NA	-
cluster_56837_window_1	187	Salt_2_contig5370	Smar_2_contig699	Stown_2_contig10339	Sney_2_contig17570	Sang_2_contig35276	Sbak_1_contig25610;Sbak_1_contig25611	Sver_1_contig9768;Sver_1_contig9765	AT1G80150.1;KQJ98824;LOC_Os08g39050.1;PAN36026;EES15434;Zm00001d031321_P001	Pentatricopeptide_repeat-containing_protein_At1g80150%2C_mitochondrial_[Source:UniProtKB/Swiss-Prot%3BAcc:Q8GW57]
cluster_15322_window_1	111	Salt_3_contig96679	Smar_3_contig42576	Stown_3_contig170617	Sney_3_contig75118	-	Sbak_1_contig20937	Sver_1_contig21744	NA;KQJ85770;LOC_Os12g42190.1;PAN21914;EES16387;Zm00001d022256_P001	transposon_protein,_putative,_unclassified,_expressed
cluster_39070_window_1	92	Salt_3_contig112403	Smar_3_contig155024	Stown_3_contig230745	Sney_3_contig198914	Sang_3_contig176029	-	-	AT4G34480.2;KQK13839;LOC_Os03g46660.1;PAN45769;KXG37872;Zm00001d013573_P001	Glucan_endo-1%2C3-beta-glucosidase_7_[Source:UniProtKB/Swiss-Prot%3BAcc:Q9M069]
cluster_62258_window_1	278	Salt_2_contig4464;Salt_3_contig17971	Smar_2_contig46741	Stown_3_contig219528	Sney_3_contig17327	Sang_3_contig245043	Sbak_1_contig72746	Sver_1_contig82881	AT5G44520.2;KQK12901;LOC_Os03g56869.1;PAN44711;KXG37436;Zm00001d013135_P002	NagB/RpiA/CoA_transferase-like_superfamily_protein_[Source:TAIR%3BAcc:AT5G44520]
cluster_62255_window_1	236	-	-	-	-	-	Sbak_1_contig20800	Sver_1_contig64495	NA;KQJ86959;LOC_Os09g07510.2;PAN30204;KXG19189;NA	-
cluster_62254_window_1	942	-	-	-	-	-	Sbak_1_contig53617	Sver_1_contig10617	NA;PNT77753;LOC_Os07g02490.1;PVH65738;OQU79407;Zm00001d048667_P015	Protein_kinase_domain_superfamily_protein__
cluster_62253_window_1	129	-	Smar_3_contig113248	-	Sney_2_contig35947	-	-	-	NA;NA;LOC_Os06g29560.1;NA;NA;NA	-
cluster_62252_window_1	249	Salt_3_contig162407	Smar_3_contig71660;Smar_2_contig41091;Smar_3_contig142290	Stown_3_contig26945	Sney_3_contig189336;Sney_2_contig3666	Sang_3_contig214031	Sbak_1_contig34536	Sver_1_contig11285	AT5G58060.1;PNT73250;LOC_Os01g64650.2;PAN27414;OQU87919;Zm00001d042729_P001	SNARE-like_superfamily_protein_[Source:UniProtKB/TrEMBL%3BAcc:F4KDI1]
cluster_62251_window_1	1115	Salt_2_contig40157	-	Stown_2_contig37891	Sney_2_contig24426	Sang_2_contig5148	Sbak_1_contig83562	Sver_1_contig89947	AT3G16480.1;PNT72806;LOC_Os01g53700.1;PVH62114;OQU78332;Zm00001d038776_P001	Probable_mitochondrial-processing_peptidase_subunit_alpha-2%2C_chloroplastic/mitochondrial_[Source:UniProtKB/Swiss-Prot%3BAcc:O04308]
cluster_60218_window_2	82	Salt_2_contig27688	Smar_2_contig23516	-	-	Sang_2_contig20201	Sbak_1_contig44752;Sbak_1_contig8525;Sbak_1_contig106373	Sver_1_contig80257;Sver_1_contig21165	NA;KQJ84427;LOC_Os02g47410.2;PAN39934;KXG27048;Zm00001d002418_P018	yeast_YAK1-related_gene_1
cluster_13448_window_1	237	Salt_3_contig128917	Smar_3_contig119417	Stown_3_contig84223	Sney_3_contig106768	Sang_3_contig6422	Sbak_1_contig19479	Sver_1_contig1358	AT4G16390.1;KQK22875;LOC_Os03g11670.1;PAN50866;EER92639;Zm00001d028221_P001	Pentatricopeptide_repeat-containing_protein_At4g16390%2C_chloroplastic_[Source:UniProtKB/Swiss-Prot%3BAcc:Q8GWE0]
cluster_60215_window_1	227	-	Smar_3_contig102403	Stown_2_contig2408	-	Sang_2_contig35823	-	-	AT5G07830.1;KQJ86154;LOC_Os12g38920.2;PAN21544;EES16223;Zm00001d041511_P004	Heparanase-like_protein_1_[Source:UniProtKB/Swiss-Prot%3BAcc:Q9FF10]
cluster_13444_window_2	210	-	-	Stown_2_contig31427	-	Sang_3_contig209040	Sbak_1_contig72683	-	NA;KQJ90140;LOC_Os04g38940.1;PVH35423;EES12303;Zm00001d025623_P001	integral_membrane_protein
cluster_47635_window_1	150	Salt_3_contig94805	Smar_3_contig55640	-	Sney_3_contig38582	Sang_3_contig63405	-	-	NA;PNT77753;LOC_Os07g48470.1;PVH35836;OQU77929;Zm00001d040162_P004	-
cluster_14762_window_1	209	Salt_3_contig50984	-	Stown_2_contig29192	Sney_3_contig165065	Sang_3_contig243154	-	-	NA;KQJ86425;LOC_Os12g08310.1;PAN38647;EER92327;Zm00001d024982_P001	Stress_responsive_protein__
cluster_58537_window_3	130	Salt_3_contig43673	Smar_3_contig137127	Stown_3_contig33786;Stown_2_contig56294	Sney_3_contig188207	Sang_3_contig244171	Sbak_1_contig71103	Sver_1_contig18928	AT4G02080.1;KQK03638;LOC_Os01g15010.1;PAN31597;EES02699;Zm00001d040278_P003	SAR2_[Source:UniProtKB/TrEMBL%3BAcc:A0A178V5S8]
cluster_13445_window_1	333	-	-	-	Sney_2_contig54367	-	-	Sver_1_contig28215	NA;NA;NA;PAN13066;OQU89687;NA	-
cluster_58533_window_1	553	Salt_2_contig35667;Salt_3_contig62196	Smar_3_contig15285;Smar_2_contig23654	Stown_2_contig22343;Stown_2_contig37105	Sney_2_contig25212;Sney_2_contig63556;Sney_2_contig58031;Sney_2_contig63925	Sang_2_contig48781;Sang_3_contig88599	Sbak_1_contig71522	Sver_1_contig82806;Sver_1_contig30505	AT1G01540.2;KQK23896;LOC_Os03g03410.1;PAN51850;EER95596;Zm00001d027446_P001	Probable_serine/threonine-protein_kinase_At1g01540_[Source:UniProtKB/Swiss-Prot%3BAcc:Q3EDL4]
cluster_58532_window_1	532	Salt_2_contig21950;Salt_2_contig25437	-	Stown_2_contig42438;Stown_2_contig58480	Sney_2_contig270	Sang_2_contig41385	Sbak_1_contig85800;Sbak_1_contig85798;Sbak_1_contig85797	Sver_1_contig805	AT1G19100.1;KQK08256;LOC_Os01g36840.1;PAN30447;EES00907;Zm00001d044506_P008	Protein_MICRORCHIDIA_6_[Source:UniProtKB/Swiss-Prot%3BAcc:Q56Y74]
cluster_58531_window_2	184	Salt_3_contig73140	Smar_3_contig160621;Smar_3_contig114786	Stown_3_contig144502;Stown_3_contig70119	Sney_3_contig86996	Sang_3_contig54281	Sbak_1_contig55637	Sver_1_contig38510	AT5G24910.1;KQK21844;LOC_Os03g21400.1;PAN49835;EER92317;Zm00001d029031_P002	Cytochrome_P450_714A1_[Source:UniProtKB/Swiss-Prot%3BAcc:Q93Z79]
cluster_4179_window_1	253	-	Smar_2_contig27178	Stown_3_contig200119	-	Sang_3_contig144470	-	-	AT3G07990.1;PNT77308;LOC_Os03g26930.1;PAN49389;OQU92499;Zm00001d029373_P001	Carboxypeptidase_[Source:UniProtKB/TrEMBL%3BAcc:A0A178VCK8]
cluster_58539_window_1	500	Salt_3_contig87728	Smar_2_contig57208	Stown_3_contig198977;Stown_3_contig58403	-	-	Sbak_1_contig107244;Sbak_1_contig51325	Sver_1_contig103006	NA;NA;NA;PAN25126;OQU76184;Zm00001d037346_P041	Chromatin_structure-remodeling_complex_protein_SYD
cluster_58538_window_1	4726	Salt_3_contig7682	-	-	Sney_3_contig114200	-	-	-	AT4G23160.2;PNT64060;LOC_Os07g16990.1;PAN16825;KXG21063;Zm00001d042189_P013	cysteine-rich_RLK_(RECEPTOR-like_protein_kinase)_8_[Source:TAIR%3BAcc:AT4G23160]
cluster_60213_window_1	173	-	-	Stown_3_contig23910	-	Sang_2_contig18186	Sbak_1_contig21828	-	AT1G43670.1;KQK06044;LOC_Os05g36270.3;PAN27398;KXG22099;Zm00001d010172_P001	Fructose-1%2C6-bisphosphatase%2C_cytosolic_[Source:UniProtKB/Swiss-Prot%3BAcc:Q9MA79]
cluster_13441_window_1	261	-	-	-	Sney_3_contig50203	-	-	Sver_1_contig14333;Sver_1_contig14021	AT5G06350.2;KQJ83051;LOC_Os04g39220.1;PAN38589;EES12317;Zm00001d003372_P003	ARM_repeat_superfamily_protein_[Source:UniProtKB/TrEMBL%3BAcc:F4K3T5]
cluster_38508_window_1	559	Salt_2_contig21380	Smar_2_contig11583	-	Sney_3_contig119939	Sang_2_contig46435	Sbak_1_contig76044	Sver_1_contig101998	AT1G07810.1;KQK07779;LOC_Os05g02940.1;PAN16954;EES18919;Zm00001d011013_P001	Calcium-transporting_ATPase_1%2C_endoplasmic_reticulum-type_[Source:UniProtKB/Swiss-Prot%3BAcc:P92939]
cluster_38509_window_1	610	Salt_2_contig6511	Smar_2_contig14961	Stown_2_contig1501	Sney_2_contig40734;Sney_3_contig133372	Sang_2_contig27548	Sbak_1_contig20032	Sver_1_contig93934	AT4G01100.3;KQK04639;LOC_Os05g50840.1;PAN17877;EES20024;Zm00001d046509_P004	Adenine_nucleotide_transporter_1_[Source:UniProtKB/TrEMBL%3BAcc:F4JHS4]
cluster_34289_window_1	227	Salt_2_contig42262;Salt_2_contig28164	Smar_2_contig12027	Stown_2_contig27603	Sney_3_contig154950;Sney_2_contig56483	-	Sbak_1_contig20919	Sver_1_contig59403;Sver_1_contig23895	AT1G08570.2;KQK21870;LOC_Os03g21000.1;PAN49874;KXG39470;Zm00001d047555_P001	Thioredoxin-like_1-1%2C_chloroplastic_[Source:UniProtKB/Swiss-Prot%3BAcc:O64654]
cluster_34288_window_1	152	-	Smar_3_contig26161	-	Sney_2_contig59966	-	-	-	AT4G26570.1;KQJ85981;LOC_Os03g42840.1;PAN46081;OQU79501;Zm00001d030955_P001	calcineurin_B-like_3_[Source:TAIR%3BAcc:AT4G26570]
cluster_34287_window_2	1042	Salt_2_contig23958;Salt_3_contig111739	Smar_2_contig31217	Stown_2_contig43054;Stown_2_contig41694	Sney_2_contig39886;Sney_3_contig107235	Sang_3_contig75151;Sang_2_contig55985	Sbak_1_contig89075	-	AT4G21065.2;KQJ99192;LOC_Os08g42610.1;PAN36027;KXG25494;Zm00001d052695_P032	Pentatricopeptide_repeat-containing_protein_At4g21065_[Source:UniProtKB/Swiss-Prot%3BAcc:A8MQA3]
cluster_38505_window_1	292	-	-	Stown_2_contig2853	Sney_2_contig28772	-	Sbak_1_contig40817;Sbak_1_contig40816	Sver_1_contig37086	AT5G46800.1;KQJ97912;LOC_Os10g42299.3;PAN48318;EER91889;NA	Mitochondrial_carnitine/acylcarnitine_carrier-like_protein_[Source:UniProtKB/Swiss-Prot%3BAcc:Q93XM7]
cluster_34285_window_1	106	Salt_3_contig19915	-	-	Sney_3_contig101075	Sang_3_contig233720	Sbak_1_contig28139	Sver_1_contig76043	NA;KQK10717;LOC_Os01g64180.3;PAN27437;KXG33742;Zm00001d042766_P001	Expressed_protein%3B__protein
cluster_34284_window_1	312	-	-	-	-	-	Sbak_1_contig66923	Sver_1_contig36320	AT2G35630.1;KQK10308;NA;PVH37889;KXG33605;Zm00001d043093_P041	Protein_MOR1_[Source:UniProtKB/Swiss-Prot%3BAcc:Q94FN2]
cluster_38501_window_1	3011	Salt_2_contig43136;Salt_2_contig5005;Salt_2_contig40121;Salt_2_contig40970;Salt_2_contig40962;Salt_2_contig28732	Smar_2_contig24345;Smar_2_contig54141;Smar_2_contig55900;Smar_2_contig55871;Smar_2_contig44329	Stown_3_contig198126;Stown_2_contig1265;Stown_2_contig20470;Stown_3_contig228062;Stown_2_contig40079;Stown_2_contig53784	Sney_2_contig19548;Sney_2_contig55436;Sney_2_contig22583;Sney_2_contig62282;Sney_3_contig58588;Sney_2_contig25608;Sney_2_contig62330	Sang_2_contig53663;Sang_2_contig53699;Sang_3_contig12130;Sang_2_contig54735;Sang_2_contig17009;Sang_2_contig19043	Sbak_1_contig40987;Sbak_1_contig6905;Sbak_1_contig6906;Sbak_1_contig11362;Sbak_1_contig40988;Sbak_1_contig34488;Sbak_1_contig34486	Sver_1_contig80862;Sver_1_contig39939;Sver_1_contig92065;Sver_1_contig50518;Sver_1_contig86419	AT5G06600.1;PNT77008;LOC_Os12g30540.1;PAN09567;KXG34448;Zm00001d018859_P002	Ubiquitin_carboxyl-terminal_hydrolase_12_[Source:UniProtKB/Swiss-Prot%3BAcc:Q9FPT1]
cluster_38502_window_1	280	Salt_3_contig120258;Salt_3_contig67377	Smar_3_contig160062;Smar_3_contig49344;Smar_2_contig57471	Stown_3_contig168346;Stown_3_contig67327;Stown_2_contig46108	Sney_2_contig6472	Sang_2_contig8813;Sang_3_contig26492	Sbak_1_contig66983;Sbak_1_contig76057;Sbak_1_contig67471	Sver_1_contig60168	AT1G56170.1;KQJ93544;LOC_Os02g07450.2;PAN04242;KXG24590;Zm00001d024230_P001	Nuclear_transcription_factor_Y_subunit_C-2_[Source:UniProtKB/Swiss-Prot%3BAcc:Q8LCG7]
cluster_34280_window_1	313	-	-	-	-	-	Sbak_1_contig33573	Sver_1_contig65033	AT3G14180.1;KQK09152;LOC_Os01g48320.1;PVH38247;EES03423;Zm00001d011571_P001	ASIL2_[Source:UniProtKB/TrEMBL%3BAcc:A0A178V8Z7]
cluster_6311_window_1	246	Salt_3_contig40051	Smar_3_contig137743	Stown_3_contig85081	Sney_3_contig139158	Sang_3_contig120400	-	-	AT1G05500.1;KQJ84947;LOC_Os04g55220.1;PAN40414;KXG36798;Zm00001d007034_P018	Synaptotagmin-5_[Source:UniProtKB/Swiss-Prot%3BAcc:Q8L706]
cluster_31109_window_1	113	-	-	-	Sney_3_contig124215	Sang_3_contig62076	-	Sver_1_contig40253	AT5G61990.1;KQK07867;LOC_Os08g01870.1;PVH36651;OQU88581;Zm00001d009735_P001	Pentatricopeptide_repeat-containing_protein_At5g61990%2C_mitochondrial_[Source:UniProtKB/Swiss-Prot%3BAcc:Q9FIT7]
cluster_31108_window_1	526	Salt_3_contig107406	Smar_3_contig47344	Stown_3_contig197600	Sney_3_contig159804	Sang_3_contig143916	Sbak_1_contig105396	Sver_1_contig4977	AT3G49140.1;KQJ88301;LOC_Os11g34130.1;PAN42959;KXG28607;Zm00001d052630_P001	Uncharacterized_protein_At3g49140_[Source:UniProtKB/Swiss-Prot%3BAcc:Q0WMN5]
cluster_50722_window_1	152	-	Smar_2_contig29055	Stown_2_contig40183	-	-	-	-	NA;KQK16169;NA;PVH64889;OQU89965;Zm00001d021518_P001	Peptidyl-prolyl_cis-trans_isomerase__
cluster_50723_window_1	304	-	Smar_3_contig114690	Stown_3_contig116600	Sney_3_contig179576	-	-	-	NA;KQJ97895;LOC_Os10g42196.1;PAN48342;KXG39219;Zm00001d030061_P012	RING/FYVE/PHD_zinc_finger_superfamily_protein
cluster_31101_window_1	204	-	Smar_3_contig111753	Stown_2_contig2661;Stown_2_contig42799	Sney_2_contig3691	Sang_2_contig39592	-	Sver_1_contig73177	NA;NA;LOC_Os06g13270.1;NA;NA;NA	-
cluster_31100_window_1	290	-	Smar_3_contig106629	-	-	-	-	Sver_1_contig24682	NA;KQK10402;LOC_Os01g61330.1;PAN27766;EES03825;Zm00001d012472_P001	ankyrin_homolog_precursor
cluster_31107_window_1	351	Salt_2_contig1749	Smar_2_contig54499	Stown_2_contig37618	Sney_2_contig37997	Sang_3_contig58584	Sbak_1_contig87695	Sver_1_contig18253	NA;KQK17880;LOC_Os02g12480.2;PAN04729;EER88566;Zm00001d053593_P001	-
cluster_31105_window_1	276	Salt_3_contig142268	Smar_3_contig161666	Stown_3_contig198169	Sney_3_contig208794	Sang_3_contig246268;Sang_3_contig247827	Sbak_1_contig59491	Sver_1_contig88133	NA;KQJ89137;LOC_Os11g07950.1;PAN41535;EES09416;Zm00001d053068_P001	uncharacterized_protein_[Source:UniProtKB/TrEMBL%3BAcc:B4FBF7]
cluster_50725_window_1	440	Salt_2_contig11554	Smar_2_contig14077;Smar_2_contig14076	Stown_2_contig45875	Sney_2_contig55634	Sang_2_contig56538;Sang_3_contig64322	Sbak_1_contig57125	Sver_1_contig71859	AT2G45530.1;KQJ97140;NA;PAN46831;EER91473;Zm00001d032670_P009	At2g45530_[Source:UniProtKB/TrEMBL%3BAcc:O64633]
cluster_57718_window_1	284	-	Smar_3_contig88457	Stown_3_contig80304	-	-	Sbak_1_contig4638	-	NA;NA;LOC_Os08g03880.1;NA;NA;NA	-
cluster_57711_window_1	133	-	-	-	Sney_3_contig172312	-	-	-	AT5G65700.1;KQK16712;LOC_Os06g50340.1;PAN22332;KXG20897;Zm00001d014793_P001	Leucine-rich_repeat_receptor-like_serine/threonine-protein_kinase_BAM1_[Source:UniProtKB/Swiss-Prot%3BAcc:O49545]
cluster_57714_window_1	145	-	-	Stown_3_contig148172	Sney_3_contig157342	-	-	-	AT3G60340.1;KQK24173;LOC_Os03g01150.2;PAN52100;EER95705;Zm00001d027267_P002	AT3G60340_protein_[Source:UniProtKB/TrEMBL%3BAcc:Q9LY31]
cluster_57715_window_1	333	Salt_3_contig109228	-	Stown_3_contig43159	Sney_3_contig166807	-	-	-	AT2G24100.1;KQK01117;LOC_Os06g08740.1;PAN08675;KXG31260;Zm00001d045084_P004	ATP-dependent_DNA_helicase_[Source:UniProtKB/TrEMBL%3BAcc:Q9ZUI1]
cluster_21357_window_1	727	Salt_2_contig9632	-	-	-	Sang_3_contig173692	Sbak_1_contig42	-	AT1G54610.1;KQK04316;LOC_Os01g27020.2;PAN30661;OQU86848;Zm00001d040829_P008	Probable_serine/threonine-protein_kinase_At1g54610_[Source:UniProtKB/Swiss-Prot%3BAcc:Q9ZVM9]
cluster_21356_window_2	117	Salt_3_contig45447	Smar_3_contig110836	Stown_3_contig22986	Sney_3_contig48918	-	-	-	AT1G52190.1;KQK09862;LOC_Os01g55610.1;PAN28387;EES03650;Zm00001d043374_P001	Protein_NRT1/_PTR_FAMILY_1.2_[Source:UniProtKB/Swiss-Prot%3BAcc:Q9M817]
cluster_21350_window_2	401	Salt_3_contig34613	Smar_3_contig152864	Stown_3_contig206433	Sney_3_contig86757	-	Sbak_1_contig61109	Sver_1_contig69924	AT1G07320.2;KQK22431;LOC_Os03g15870.1;PAN50451;EER95130;Zm00001d028542_P006	RPL4_[Source:UniProtKB/TrEMBL%3BAcc:A0A384KN11]
cluster_21358_window_1	485	Salt_2_contig29978	Smar_2_contig58750	Stown_2_contig34663	Sney_2_contig44531	Sang_2_contig53332	Sbak_1_contig103719	Sver_1_contig98005;Sver_1_contig83656	AT3G48380.1;KQJ91673;LOC_Os12g18760.2;PAN20333;OQU80169;Zm00001d041108_P002	Peptidase_C78%2C_ubiquitin_fold_modifier-specific_peptidase_1/_2_[Source:UniProtKB/TrEMBL%3BAcc:F4JDY2]
cluster_50091_window_1	228	Salt_3_contig161954	Smar_2_contig49857	Stown_2_contig9008	Sney_2_contig23664	Sang_2_contig12022	Sbak_1_contig6987;Sbak_1_contig6989	Sver_1_contig4365;Sver_1_contig17921;Sver_1_contig14224	AT1G22770.1;KQK03049;LOC_Os01g08700.6;PAN32602;KXG31675;Zm00001d008826_P115	Protein_GIGANTEA_[Source:UniProtKB/Swiss-Prot%3BAcc:Q9SQI2]
cluster_50092_window_1	496	-	Smar_3_contig17845	Stown_3_contig186164	Sney_3_contig58769	Sang_3_contig22924	-	-	AT2G17265.1;KQK02171;LOC_Os02g58510.1;PVH67248;EES06074;Zm00001d018555_P001	Homoserine_kinase_[Source:UniProtKB/Swiss-Prot%3BAcc:Q8L7R2]
cluster_50095_window_1	921	-	-	-	-	-	Sbak_1_contig10991	Sver_1_contig33476;Sver_1_contig33472	NA;NA;NA;PVH35921;NA;NA	-
cluster_50096_window_1	296	Salt_3_contig51057	Smar_3_contig158260	Stown_3_contig105635	Sney_3_contig110355	Sang_3_contig167921	Sbak_1_contig4828	Sver_1_contig92808	AT5G45320.1;KQK21749;LOC_Os06g49650.1;PAN22430;EER90359;Zm00001d014745_P001	Late_embryogenesis_abundant_protein_[Source:UniProtKB/TrEMBL%3BAcc:Q9FH78]
cluster_50097_window_1	196	-	-	-	-	Sang_3_contig103331	-	Sver_1_contig77540	NA;NA;NA;PAN44144;OQU90675;Zm00001d012895_P010	DUF4378_domain_protein
cluster_50098_window_1	839	-	-	-	-	-	Sbak_1_contig2884	Sver_1_contig41964	AT1G02520.3;PNT70778;LOC_Os01g50160.1;PAN29016;OQU78384;Zm00001d009448_P001	ABC_transporter_B_family_member_11_[Source:UniProtKB/Swiss-Prot%3BAcc:Q9FWX7]
cluster_50099_window_1	292	Salt_2_contig16477	Smar_2_contig3950	Stown_2_contig3659	Sney_2_contig60083	Sang_2_contig47432	-	-	AT1G43670.1;KQK06044;LOC_Os05g36270.1;PAN19299;KXG22100;Zm00001d010172_P003	Fructose-1%2C6-bisphosphatase%2C_cytosolic_[Source:UniProtKB/Swiss-Prot%3BAcc:Q9MA79]
cluster_15778_window_1	522	Salt_2_contig42537	-	Stown_2_contig53743	Sney_3_contig206324	-	Sbak_1_contig68536	-	AT1G60070.1;PNT69392;LOC_Os06g07090.1;PAN08795;EES07710;Zm00001d036305_P018	AP-1_complex_subunit_gamma_[Source:UniProtKB/TrEMBL%3BAcc:F4IEP9]
cluster_15776_window_1	237	Salt_3_contig162669	-	Stown_3_contig36128	-	-	-	-	NA;KQK01047;NA;NA;KXG30875;Zm00001d051685_P003	ADP%252CATP_carrier_protein_2%252C_mitochondrial__
cluster_15774_window_1	371	Salt_3_contig161375	Smar_3_contig67649	Stown_3_contig43789;Stown_2_contig47892	Sney_2_contig1127;Sney_3_contig156222;Sney_3_contig17255	Sang_3_contig247183	Sbak_1_contig50559	Sver_1_contig57498	AT5G57030.1;KQK08441;LOC_Os01g39960.1;PVH38485;EES00958;Zm00001d011210_P001	Lycopene_epsilon_cyclase%2C_chloroplastic_[Source:UniProtKB/Swiss-Prot%3BAcc:Q38932]
cluster_15775_window_1	236	Salt_2_contig1702	-	Stown_3_contig74758	-	-	-	-	NA;KQK14149;LOC_Os03g42240.1;PVH31506;EER93810;Zm00001d033324_P002	B3_domain-containing_protein_
cluster_15772_window_1	539	Salt_2_contig40138	Smar_2_contig36180	Stown_2_contig56790	Sney_2_contig64336	Sang_2_contig53941;Sang_2_contig24349	Sbak_1_contig64178	Sver_1_contig85263	AT4G09140.2;PNT73628;LOC_Os01g72880.1;PAN26436;EES02084;Zm00001d011829_P001	DNA_mismatch_repair_protein_MLH1_[Source:UniProtKB/Swiss-Prot%3BAcc:Q9ZRV4]
cluster_15770_window_1	334	-	-	-	Sney_2_contig8038	Sang_2_contig11016	-	-	NA;KQK05056;LOC_Os05g47550.1;PAN18304;EES19899;Zm00001d038892_P001	ANTH/ENTH_domain_containing_protein
cluster_15771_window_1	130	Salt_3_contig59081	-	Stown_3_contig50462	-	-	-	-	NA;KQK07555;LOC_Os05g05440.1;PAN17257;NA;Zm00001d010877_P003	expressed_protein
cluster_59729_window_1	207	-	-	-	Sney_2_contig10549	Sang_2_contig42978	-	-	AT1G51760.1;KQK08345;LOC_Os01g37960.1;PAN30133;OQU87019;Zm00001d044225_P001	JR3_[Source:UniProtKB/TrEMBL%3BAcc:A0A178W8I8]
cluster_59728_window_1	104	-	-	Stown_3_contig43253	Sney_3_contig19708	Sang_3_contig13513	-	-	NA;NA;NA;NA;NA;Zm00001d048767_P001	-
cluster_59721_window_4	636	-	-	Stown_2_contig15046	Sney_3_contig83399	-	-	-	AT3G47570.1;KQJ92166;LOC_Os02g40180.1;PVH66635;OQU85311;Zm00001d051093_P001	Probable_LRR_receptor-like_serine/threonine-protein_kinase_At3g47570_[Source:UniProtKB/Swiss-Prot%3BAcc:C0LGP4]
cluster_59720_window_1	267	Salt_3_contig112850	Smar_3_contig151300	Stown_3_contig73106	-	Sang_2_contig30735	Sbak_1_contig36475;Sbak_1_contig44457	Sver_1_contig41123	NA;KQJ98558;LOC_Os08g35700.1;PAN35716;KXG25287;Zm00001d050104_P002	Leucine_Rich_Repeat_family_protein,_expressed
cluster_59723_window_1	423	-	-	-	-	-	-	Sver_1_contig15520	NA;NA;LOC_Os05g06200.1;NA;NA;Zm00001d012923_P007	RMUA
cluster_59722_window_1	325	Salt_2_contig24450	-	-	-	-	-	Sver_1_contig63979	AT3G49210.1;PNT72937;LOC_Os01g56370.1;PAN28299;EES03680;Zm00001d043853_P001	O-acyltransferase_(WSD1-like)_family_protein_[Source:UniProtKB/TrEMBL%3BAcc:Q9M3B1]
cluster_59725_window_1	119	Salt_3_contig46215;Salt_3_contig112360	Smar_3_contig40827	Stown_3_contig194116	Sney_3_contig148458	Sang_3_contig245671	Sbak_1_contig103294	Sver_1_contig15896;Sver_1_contig76030	AT3G62420.1;KQJ86328;LOC_Os12g37415.1;PAN21379;EES16161;Zm00001d030617_P001	bZIP_transcription_factor_53_[Source:UniProtKB/Swiss-Prot%3BAcc:Q9LZP8]
cluster_59724_window_1	127	Salt_3_contig125544	Smar_3_contig10675;Smar_3_contig74404	Stown_3_contig231125	Sney_3_contig204942	Sang_3_contig18544;Sang_3_contig165266	Sbak_1_contig46941	Sver_1_contig77763	NA;KQJ86607;LOC_Os12g32330.1;PAN21125;EES17080;Zm00001d035318_P001	peroxisomal_membrane_protein
cluster_60214_window_1	602	Salt_3_contig123246	Smar_3_contig158221	Stown_3_contig229537	Sney_3_contig45591	Sang_3_contig20612	-	-	AT3G50780.2;KQJ85993;LOC_Os12g40480.2;PAN21687;OQU79497;Zm00001d030950_P001	BTB/POZ_domain-containing_protein_At3g50780_[Source:UniProtKB/Swiss-Prot%3BAcc:Q9SVM0]
cluster_10696_window_1	399	-	-	-	-	-	Sbak_1_contig94872	Sver_1_contig75100	AT1G13570.2;PNT64690;LOC_Os08g35960.3;PAN12664;KXG35724;Zm00001d039022_P001	F-box/FBD/LRR-repeat_protein_At1g13570_[Source:UniProtKB/Swiss-Prot%3BAcc:Q9FZ70]
cluster_10694_window_1	118	Salt_3_contig122298	Smar_3_contig7877	-	Sney_3_contig168874	Sang_3_contig128764	-	-	AT5G13720.1;KQK14888;LOC_Os07g46330.1;PAN15213;EER97649;Zm00001d007072_P001	Uncharacterized_protein_At5g13720_[Source:UniProtKB/TrEMBL%3BAcc:Q9FNA1]
cluster_10695_window_1	65	Salt_3_contig138855	Smar_3_contig90286	Stown_2_contig57033	Sney_3_contig88090	Sang_3_contig144803	Sbak_1_contig81706	Sver_1_contig91986	AT4G28540.1;KQK00394;LOC_Os02g40860.1;PAN07119;EES05449;Zm00001d051135_P002	Casein_kinase_1-like_protein_6_[Source:UniProtKB/Swiss-Prot%3BAcc:Q8LPJ1]
cluster_10692_window_1	235	-	-	Stown_3_contig5258	Sney_3_contig194996	-	Sbak_1_contig52567	-	AT2G47250.1;KQK21954;LOC_Os03g19960.1;PAN49960;KXG39504;Zm00001d028923_P009	Probable_pre-mRNA-splicing_factor_ATP-dependent_RNA_helicase_DEAH3_[Source:UniProtKB/Swiss-Prot%3BAcc:O22899]
cluster_10693_window_1	183	Salt_3_contig111449	Smar_3_contig88136	-	Sney_3_contig138701	Sang_3_contig245672	Sbak_1_contig9391	-	NA;PNT65871;LOC_Os06g48610.1;PAN22542;KXG20763;Zm00001d014664_P001	CCT_motif_family_protein,_expressed
cluster_10690_window_1	276	-	Smar_3_contig48711	Stown_2_contig11753	-	Sang_3_contig150040	-	-	NA;KQJ97966;NA;PAN48251;EER94435;Zm00001d030079_P001	FAD-binding_domain-containing_protein
cluster_10691_window_1	216	Salt_3_contig97897	-	Stown_3_contig152794	-	Sang_3_contig88210;Sang_2_contig10166	-	Sver_1_contig55024	AT1G27150.1;KQK13729;LOC_Os03g48380.1;PAN45620;KXG37815;Zm00001d033558_P001	T7N9.21_[Source:UniProtKB/TrEMBL%3BAcc:Q9LFX3]
cluster_49540_window_1	372	-	-	Stown_2_contig35346	Sney_2_contig19980	-	-	-	AT1G69550.1;PNT73556;LOC_Os11g10610.1;PAN09800;KXG29156;Zm00001d052394_P001	Disease_resistance_protein_(TIR-NBS-LRR_class)_[Source:UniProtKB/TrEMBL%3BAcc:F4I270]
cluster_10698_window_1	251	Salt_2_contig42487;Salt_2_contig38923	Smar_2_contig57662	Stown_2_contig53278	Sney_2_contig58849	Sang_2_contig5879	Sbak_1_contig23291;Sbak_1_contig3845	Sver_1_contig85648	AT5G10070.2;KQK23150;LOC_Os03g09920.1;PAN51085;EER92703;Zm00001d048190_P002	Probable_ribosome_biogenesis_protein_AXX17_At5g09690_[Source:UniProtKB/TrEMBL%3BAcc:A0A178UQA3]
cluster_56444_window_1	219	-	-	-	-	-	Sbak_1_contig73152	Sver_1_contig59176	AT1G25350.1;KQK03084;LOC_Os01g09000.1;PAN32641;EES00160;Zm00001d008846_P010	Glutamine-tRNA_ligase%2C_putative_/_glutaminyl-tRNA_synthetase%2C_putative_/_GlnRS_[Source:UniProtKB/TrEMBL%3BAcc:F4ICG2]
cluster_56447_window_1	555	Salt_3_contig159569	-	-	-	-	Sbak_1_contig99649	Sver_1_contig30454	AT1G02500.2;KQK04025;LOC_Os05g04510.2;PAN31162;EES02825;Zm00001d010920_P003	S-adenosylmethionine_synthase_[Source:UniProtKB/TrEMBL%3BAcc:A0A178WES1]
cluster_56446_window_1	114	Salt_2_contig22465	Smar_2_contig35109	Stown_3_contig228331	Sney_3_contig47769	Sang_2_contig46343	Sbak_1_contig45531	-	AT5G37570.2;KQJ82537;LOC_Os04g33840.1;PVH35286;OQU81537;Zm00001d003765_P001	Putative_pentatricopeptide_repeat-containing_protein_At5g37570_[Source:UniProtKB/Swiss-Prot%3BAcc:Q9FHR3]
cluster_56441_window_1	434	Salt_2_contig7188;Salt_2_contig1001;Salt_2_contig35785	Smar_2_contig30955	Stown_2_contig23083	Sney_2_contig23610	Sang_2_contig1106;Sang_2_contig24790	Sbak_1_contig100052	Sver_1_contig94321	AT5G13960.1;KQK11317;LOC_Os01g70220.1;PVH37571;OQU88147;Zm00001d011956_P008	Histone-lysine_N-methyltransferase%2C_H3_lysine-9_specific_SUVH4_[Source:UniProtKB/Swiss-Prot%3BAcc:Q8GZB6]
cluster_56443_window_1	145	-	-	-	Sney_2_contig15405	Sang_3_contig125205	-	-	AT1G27900.3;KQJ88624;LOC_Os11g20554.1;PAN41991;EER87951;Zm00001d045147_P028	Probable_pre-mRNA-splicing_factor_ATP-dependent_RNA_helicase_DEAH4_[Source:UniProtKB/Swiss-Prot%3BAcc:Q93Y16]
cluster_56442_window_1	424	-	-	Stown_3_contig147661	-	Sang_3_contig123275	-	-	AT5G06370.1;KQJ91136;LOC_Os09g35810.1;PVH64708;EER99225;Zm00001d006180_P001	AT5g06370/MHF15_11_[Source:UniProtKB/TrEMBL%3BAcc:Q93V51]
cluster_56449_window_1	174	Salt_3_contig30076	Smar_3_contig105006	Stown_3_contig1194	Sney_3_contig198988	Sang_3_contig241608	Sbak_1_contig12119	-	NA;NA;NA;PAN14460;EER99542;Zm00001d021810_P002	Protein_STRUBBELIG-RECEPTOR_FAMILY_1
cluster_27210_window_1	348	-	-	-	-	-	Sbak_1_contig55039	Sver_1_contig70039	NA;NA;LOC_Os01g61150.1;PAN27787;OQU87773;Zm00001d043022_P001	Sorting_nexin_2B
cluster_27211_window_1	316	Salt_2_contig24414	-	Stown_2_contig6860	Sney_3_contig37183	-	Sbak_1_contig31351	Sver_1_contig73873	AT4G21670.1;PNT61531;LOC_Os04g44710.2;PVH35630;KXG26770;Zm00001d017373_P014	RNA_polymerase_II_C-terminal_domain_phosphatase-like_1_[Source:UniProtKB/Swiss-Prot%3BAcc:Q5YDB6]
cluster_27213_window_1	578	-	Smar_2_contig32810	-	-	-	Sbak_1_contig53544	-	AT1G24090.1;KQJ96965;LOC_Os08g08050.1;PAN16769;KXG21007;Zm00001d035750_P001	RNase_H_domain-containing_protein_[Source:UniProtKB/TrEMBL%3BAcc:F4I7R5]
cluster_27214_window_1	730	Salt_2_contig40021	Smar_2_contig58528	Stown_2_contig9005	Sney_2_contig51808	Sang_2_contig51392	Sbak_1_contig17650;Sbak_1_contig17649	Sver_1_contig42463	AT3G20440.1;KQK18354;LOC_Os06g26234.1;PAN24301;EES01041;Zm00001d011301_P001	1%2C4-alpha-glucan-branching_enzyme_3%2C_chloroplastic/amyloplastic_[Source:UniProtKB/Swiss-Prot%3BAcc:D2WL32]
cluster_27216_window_1	714	-	Smar_2_contig58914	-	-	Sang_2_contig32873	-	-	AT5G49830.1;KQK20447;LOC_Os07g10110.1;PVH63603;EER96033;Zm00001d019104_P001	Exocyst_complex_component_84B_[Source:UniProtKB/TrEMBL%3BAcc:F4K7F5]
cluster_27217_window_1	517	Salt_2_contig42378	-	-	Sney_2_contig30903	-	-	-	AT4G34450.1;KQK22719;LOC_Os03g12590.1;PAN50733;OQU92953;Zm00001d028332_P032	Coatomer_subunit_gamma_[Source:UniProtKB/Swiss-Prot%3BAcc:Q0WW26]
cluster_27219_window_1	222	-	-	Stown_3_contig138473	Sney_3_contig115383	-	-	-	AT1G01200.1;KQK17534;LOC_Os09g35860.1;PAN13472;EER97073;Zm00001d021246_P002	RABA3_[Source:UniProtKB/TrEMBL%3BAcc:A0A178W3F7]
cluster_47637_window_1	371	Salt_3_contig135842	Smar_3_contig89018	Stown_3_contig26673;Stown_3_contig101855	Sney_3_contig98667	Sang_3_contig105073;Sang_3_contig142081	-	Sver_1_contig45589;Sver_1_contig45588	NA;KQK01929;LOC_Os02g51330.1;PAN08221;EES05527;Zm00001d018057_P003	MAG2
cluster_39132_window_1	40	Salt_2_contig7228	-	Stown_3_contig102900;Stown_2_contig53861;Stown_3_contig110773	Sney_3_contig190851	Sang_2_contig56857	Sbak_1_contig106495	-	NA;KQJ83214;LOC_Os04g40700.1;PAN38749;EES11014;Zm00001d003262_P003	steroid_nuclear_receptor,_ligand-binding
cluster_1622_window_1	820	-	Smar_3_contig113785	Stown_3_contig225523	Sney_3_contig17023	Sang_3_contig142845	-	-	NA;NA;LOC_Os03g43820.1;NA;NA;NA	-
cluster_56192_window_1	518	Salt_3_contig89128;Salt_3_contig89028;Salt_3_contig158046	Smar_3_contig135940;Smar_3_contig160397;Smar_2_contig16978;Smar_3_contig70989;Smar_3_contig24969;Smar_3_contig69803	Stown_3_contig47594;Stown_2_contig49882	Sney_3_contig91864;Sney_3_contig208032	Sang_3_contig244647;Sang_2_contig31633	Sbak_1_contig84772;Sbak_1_contig62024;Sbak_1_contig7055	Sver_1_contig58017;Sver_1_contig15565;Sver_1_contig15566	AT4G39400.1;PNT72716;LOC_Os01g52050.1;PAN28826;EES03532;Zm00001d043634_P001	Protein_BRASSINOSTEROID_INSENSITIVE_1_[Source:UniProtKB/Swiss-Prot%3BAcc:O22476]
cluster_56191_window_1	389	-	Smar_3_contig60449	Stown_3_contig218567	-	Sang_3_contig229827	-	-	AT3G52590.1;KQJ91591;LOC_Os09g39500.1;PAN51191;EER96363;Zm00001d005334_P001	Ubiquitin-60S_ribosomal_protein_L40-1_[Source:UniProtKB/Swiss-Prot%3BAcc:B9DHA6]
cluster_22198_window_1	244	Salt_3_contig110607	Smar_3_contig73950	Stown_3_contig160011	Sney_3_contig190445	Sang_3_contig152065	-	-	NA;NA;LOC_Os03g61190.1;NA;NA;NA	-
cluster_1137_window_1	624	Salt_2_contig2002	Smar_2_contig14138	Stown_2_contig55518	Sney_2_contig1820	Sang_2_contig14159	Sbak_1_contig42020	Sver_1_contig94392	AT2G30695.1;KQJ91027;LOC_Os09g34000.1;PAN27106;EER99178;Zm00001d006126_P001	At2g30700/T11J7.9_[Source:UniProtKB/TrEMBL%3BAcc:Q945Q5]
cluster_56195_window_1	109	-	Smar_3_contig110633	Stown_3_contig45118;Stown_3_contig121286	Sney_3_contig160703	-	-	-	NA;PNT62622;LOC_Os12g40770.1;PVH63185;KXG23895;Zm00001d030982_P002	ankyrin-1
cluster_1135_window_1	343	-	Smar_2_contig52309	Stown_2_contig29556	-	-	-	-	AT4G38200.2;KQK17630;LOC_Os03g14260.1;PAN23261;OQU76719;Zm00001d046717_P005	Brefeldin_A-inhibited_guanine_nucleotide-exchange_protein_1_[Source:UniProtKB/Swiss-Prot%3BAcc:F4JSZ5]
cluster_22195_window_1	782	-	-	Stown_3_contig32080	Sney_3_contig166824	-	-	-	-	-
cluster_22197_window_1	638	Salt_2_contig2456	Smar_2_contig43937	Stown_2_contig56349	Sney_2_contig53050	Sang_2_contig17868	Sbak_1_contig5329;Sbak_1_contig5328;Sbak_1_contig5325;Sbak_1_contig5324;Sbak_1_contig5327;Sbak_1_contig5326;Sbak_1_contig5332;Sbak_1_contig5330;Sbak_1_contig5331	Sver_1_contig33307	AT2G45330.1;KQK19981;LOC_Os06g04300.1;PAN25962;KXG19208;Zm00001d016877_P003	RNA_2'-phosphotransferase%2C_Tpt1_/_KptA_family_[Source:UniProtKB/TrEMBL%3BAcc:F4IW51]
cluster_22190_window_1	168	Salt_3_contig46575	-	-	-	-	Sbak_1_contig17267	-	NA;KQJ97401;LOC_Os10g36880.1;PAN46499;KXG38192;Zm00001d032464_P061	kinesin_motor_domain_containing_protein
cluster_22191_window_1	272	-	Smar_3_contig67360	Stown_3_contig193337	Sney_3_contig121218	-	-	-	-	-
cluster_22192_window_1	150	-	-	Stown_3_contig41009	-	-	Sbak_1_contig67357	-	NA;KQJ98872;LOC_Os11g37740.1;PAN43795;EES09021;Zm00001d052483_P001	stripe_rust_resistance_protein_Yr10
cluster_58098_window_1	3	Salt_3_contig71173	-	Stown_2_contig38130	Sney_3_contig60223	-	Sbak_1_contig3638	-	NA;KQK06173;LOC_Os05g34950.1;PVH62361;OQU78028;Zm00001d010234_P001	cysteine-rich_receptor-like_protein_kinase_6_precursor
cluster_51991_window_1	205	-	-	-	Sney_2_contig59011	Sang_2_contig6938	-	-	NA;NA;NA;PVH35836;NA;NA	-
cluster_58090_window_1	128	Salt_3_contig43032	-	-	-	-	Sbak_1_contig12675	-	AT5G17660.1;KQJ96880;LOC_Os10g30550.1;PAN47145;OQU91724;Zm00001d032867_P003	At5g17660_[Source:UniProtKB/TrEMBL%3BAcc:Q8L8R4]
cluster_58091_window_2	158	-	-	-	-	Sang_3_contig187672	Sbak_1_contig55517	Sver_1_contig47877	AT5G49820.1;KQK10952;LOC_Os01g66350.1;PVH37709;KXG33843;Zm00001d042585_P006	Protein_root_UVB_sensitive_6_[Source:UniProtKB/Swiss-Prot%3BAcc:Q93YU2]
cluster_58092_window_3	161	Salt_3_contig59204	Smar_3_contig138893;Smar_3_contig33544	Stown_3_contig216607	Sney_3_contig121673;Sney_3_contig75791	Sang_3_contig156309	Sbak_1_contig10692	Sver_1_contig70955	AT2G27140.1;PNT74353;LOC_Os03g45340.1;PAN45842;EER91130;Zm00001d033478_P001	At2g27140_[Source:UniProtKB/TrEMBL%3BAcc:Q9ZVC6]
cluster_58093_window_1	243	Salt_3_contig159640	Smar_3_contig26845	Stown_3_contig155710	-	Sang_3_contig115676	Sbak_1_contig61585	Sver_1_contig62776	AT3G51510.1;KQK05661;LOC_Os05g41190.1;PAN18886;EES19726;Zm00001d038542_P001	AT3g51510/F26O13_150_[Source:UniProtKB/TrEMBL%3BAcc:Q9SCZ8]
cluster_58094_window_1	183	-	Smar_3_contig24717	Stown_3_contig145982	Sney_3_contig11993	Sang_3_contig164916	Sbak_1_contig105340	Sver_1_contig55624;Sver_1_contig80192;Sver_1_contig55615	AT1G50400.1;KQK21895;LOC_Os03g20750.1;PAN49892;EER94935;Zm00001d028971_P002	Probable_mitochondrial_import_receptor_subunit_TOM40-2_[Source:UniProtKB/Swiss-Prot%3BAcc:Q9SX55]
cluster_58095_window_2	58	Salt_3_contig161534	Smar_3_contig119779	Stown_3_contig115945;Stown_3_contig34295	Sney_3_contig23506	Sang_3_contig236290	Sbak_1_contig54988	Sver_1_contig99283	AT3G18390.1;KQK05018;LOC_Os05g47850.1;PAN18260;KXG22496;Zm00001d038922_P003	CRS1_/_YhbY_(CRM)_domain-containing_protein_[Source:UniProtKB/TrEMBL%3BAcc:Q9LS51]
cluster_58096_window_1	45	Salt_2_contig26563	-	Stown_3_contig67085	Sney_2_contig22955	Sang_2_contig42198	-	-	AT3G51690.1;PNT74536;LOC_Os11g44830.1;PAN06283;OQU91688;Zm00001d041253_P014	ATP-dependent_DNA_helicase_[Source:UniProtKB/TrEMBL%3BAcc:Q45GK3]
cluster_58097_window_2	481	Salt_2_contig15020	Smar_2_contig24881	Stown_2_contig57191	Sney_2_contig43630	Sang_2_contig29580	Sbak_1_contig7049	Sver_1_contig21701	AT3G19440.1;KQJ86879;LOC_Os09g01620.1;PAN11099;OQU89060;Zm00001d019719_P001	RNA_pseudouridine_synthase_4%2C_mitochondrial_[Source:UniProtKB/Swiss-Prot%3BAcc:Q9LT72]
cluster_12926_window_1	97	-	-	-	Sney_2_contig24536	Sang_2_contig34565	Sbak_1_contig87839	Sver_1_contig52667	AT1G21240.1;KQJ90615;LOC_Os09g29560.1;PAN12895;OQU88384;Zm00001d020955_P001	Wall-associated_receptor_kinase_3_[Source:UniProtKB/Swiss-Prot%3BAcc:Q9LMN8]
cluster_12927_window_1	193	-	Smar_3_contig118127	Stown_3_contig209171	-	Sang_3_contig100838	Sbak_1_contig68823	Sver_1_contig91179	NA;KQK06240;LOC_Os05g34450.1;PAN19507;NA;Zm00001d038197_P001	DUF260_domain_containing_protein
cluster_12924_window_1	274	Salt_2_contig39888	Smar_2_contig4237	Stown_2_contig51163	Sney_2_contig18382	Sang_2_contig29263	Sbak_1_contig17384	Sver_1_contig50832	AT3G07800.1;KQK21324;LOC_Os03g02200.1;PVH32501;EER92055;Zm00001d029632_P001	Thymidine_kinase_a_[Source:UniProtKB/Swiss-Prot%3BAcc:Q9S750]
cluster_12925_window_1	195	Salt_3_contig50784	Smar_3_contig24001	Stown_3_contig172056	Sney_3_contig157334	Sang_3_contig15643	Sbak_1_contig96712	Sver_1_contig33141	AT4G32090.1;KQJ88420;LOC_Os11g30760.2;PAN42690;EES08521;Zm00001d049242_P001	Beta-1%2C3-N-Acetylglucosaminyltransferase_family_protein_[Source:UniProtKB/TrEMBL%3BAcc:O49383]
cluster_12922_window_1	45	Salt_2_contig34008;Salt_3_contig133815	Smar_2_contig25105	Stown_2_contig23506	Sney_2_contig36249	Sang_2_contig33418	Sbak_1_contig65620;Sbak_1_contig11418;Sbak_1_contig11419	-	AT5G43900.3;KQK08458;LOC_Os03g48140.1;PAN30021;EES03165;Zm00001d044303_P001	Myosin_2_[Source:UniProtKB/TrEMBL%3BAcc:F4K7C5]
cluster_12920_window_1	454	-	-	Stown_2_contig50241	-	-	Sbak_1_contig57043	-	NA;KQK12835;LOC_Os03g57460.1;PAN44649;EER90766;Zm00001d034373_P001	fasciclin_domain_containing_protein,_expressed
cluster_12921_window_1	697	Salt_3_contig126920	Smar_2_contig4320	Stown_2_contig26313;Stown_2_contig4903	Sney_2_contig35209	Sang_2_contig16895	Sbak_1_contig17491	Sver_1_contig94219;Sver_1_contig59835	AT1G56120.3;KQK19425;LOC_Os06g07130.1;PAN25598;KXG19405;Zm00001d036318_P001	Leucine-rich_repeat_transmembrane_protein_kinase_[Source:UniProtKB/TrEMBL%3BAcc:F4I3K0]
cluster_30967_window_1	608	-	-	Stown_3_contig3374	-	Sang_3_contig167551	-	-	NA;PNT64426;NA;NA;NA;Zm00001d017781_P001	-
cluster_12929_window_1	310	Salt_2_contig13749	Smar_2_contig18003	Stown_2_contig1110	-	-	-	-	AT4G01830.1;PNT72638;LOC_Os01g50080.1;PVH38182;EES01319;Zm00001d043766_P011	ABC_transporter_B_family_member_5_[Source:UniProtKB/Swiss-Prot%3BAcc:Q9SYI3]
cluster_13342_window_1	185	-	-	-	Sney_2_contig14914	Sang_2_contig3224	-	-	-	-
cluster_13345_window_1	204	Salt_3_contig160946;Salt_3_contig98324	Smar_3_contig160499	Stown_3_contig187672	Sney_3_contig186582;Sney_2_contig44850	Sang_3_contig244243;Sang_3_contig166356	Sbak_1_contig35217	Sver_1_contig56405	NA;KQJ82187;LOC_Os01g13170.1;PAN33087;OQU86057;Zm00001d039285_P001	ubiquitin-conjugating_enzyme_E2
cluster_13344_window_1	159	Salt_3_contig10501	-	-	-	Sang_3_contig175530	-	-	AT5G23740.1;KQK00312;LOC_Os04g52361.1;PVH35837;KXG26656;Zm00001d002339_P001	RPS11-BETA_[Source:UniProtKB/TrEMBL%3BAcc:A0A178UPD3]
cluster_13347_window_2	272	-	-	Stown_3_contig182446	Sney_2_contig5265	-	-	-	AT1G43722.1;NA;LOC_Os03g17110.1;NA;NA;Zm00001d017354_P004	unknown_protein%3B_BEST_Arabidopsis_thaliana_protein_match_is:_unknown_protein_(TAIR:AT5G28730.1)%3B_Has_924_Blast_hits_to_912_proteins_in_109_species:_Archae_-_0%3B_Bacteria_-_0%3B_Metazoa_-_222%3B_Fungi_-_31%3B_Plants_-_661%3B_Viruses_-_0%3B_Other_Eukaryotes_-_10_/.../ce:_NCBI_BLink)._[Source:TAIR%3BAcc:AT1G43722]
cluster_13348_window_1	184	Salt_2_contig33799	-	Stown_2_contig40276	-	-	Sbak_1_contig7525	Sver_1_contig88144	NA;KQK18721;NA;PAN08105;EER89530;Zm00001d037291_P003	Microtubule-associated_protein_70-1
cluster_60160_window_1	180	-	-	Stown_2_contig47576	Sney_2_contig34293	-	-	Sver_1_contig94409	AT4G04670.1;KQK16020;LOC_Os07g33100.1;PAN14154;OQU90007;Zm00001d021624_P017	tRNA_wybutosine-synthesizing_protein_2/3/4_[Source:UniProtKB/Swiss-Prot%3BAcc:Q8W4K1]
cluster_8711_window_1	289	-	-	Stown_2_contig57327	-	Sang_2_contig13542	-	-	AT4G25790.1;KQK20917;LOC_Os07g03710.1;PAN09381;EER95831;Zm00001d018738_P001	At4g25790_[Source:UniProtKB/TrEMBL%3BAcc:Q9SW04]
cluster_8712_window_1	308	Salt_2_contig27146	-	Stown_2_contig7968	-	Sang_2_contig34017	-	-	NA;NA;LOC_Os05g25140.1;NA;NA;NA	-
cluster_12698_window_4	454	Salt_2_contig42121	Smar_2_contig55827	Stown_2_contig58728	Sney_2_contig64600	Sang_2_contig57548	Sbak_1_contig103413;Sbak_1_contig103412	Sver_1_contig97879;Sver_1_contig97878	AT4G01810.3;KQK04172;LOC_Os01g21850.1;PAN30953;EES02883;Zm00001d009150_P002	Sec23/Sec24_protein_transport_family_protein_[Source:UniProtKB/TrEMBL%3BAcc:Q84WV4]
cluster_12699_window_1	503	Salt_3_contig132989	Smar_2_contig57986	Stown_2_contig56037	Sney_2_contig45012	Sang_2_contig55178	Sbak_1_contig19278	Sver_1_contig72196	AT4G22240.1;KQJ86970;LOC_Os09g04790.1;PAN42130;EES12270;Zm00001d003470_P001	Probable_plastid-lipid-associated_protein_2%2C_chloroplastic_[Source:UniProtKB/Swiss-Prot%3BAcc:O49629]
cluster_8717_window_1	171	-	-	-	Sney_3_contig20916	Sang_2_contig27835	-	-	AT4G30790.1;KQJ93644;LOC_Os02g08350.1;PAN04353;EES06381;Zm00001d053741_P004	Autophagy-related_protein_11_[Source:UniProtKB/Swiss-Prot%3BAcc:Q9SUG7]
cluster_12696_window_1	420	Salt_2_contig42089	Smar_2_contig57567	Stown_2_contig47458	Sney_2_contig62459	Sang_2_contig24826	Sbak_1_contig37645	Sver_1_contig31883;Sver_1_contig88217;Sver_1_contig14762	AT5G41350.1;KQK01429;LOC_Os11g18947.1;PAN09014;EER94357;Zm00001d018511_P003	RING/U-box_superfamily_protein_[Source:TAIR%3BAcc:AT5G41350]
cluster_12697_window_1	94	Salt_2_contig651	Smar_2_contig26741	Stown_2_contig29254	Sney_2_contig26023	Sang_2_contig12927	Sbak_1_contig8124	Sver_1_contig16233	AT4G39952.1;KQJ83014;LOC_Os04g38980.1;PAN38562;EES12305;Zm00001d025625_P001	Pentatricopeptide_repeat-containing_protein_At4g39952%2C_mitochondrial_[Source:UniProtKB/Swiss-Prot%3BAcc:Q3E9N1]
cluster_12690_window_1	205	-	Smar_2_contig54727	-	-	Sang_2_contig34512	-	-	AT1G73110.2;KQJ85053;LOC_Os11g47970.1;PAN40530;OQU82488;Zm00001d001995_P003	At1g73110/F3N23_39_[Source:UniProtKB/TrEMBL%3BAcc:Q9AST9]
cluster_12692_window_1	103	Salt_3_contig115783	Smar_3_contig159211	Stown_3_contig104818	-	Sang_3_contig99168	Sbak_1_contig14720	Sver_1_contig57239;Sver_1_contig62791;Sver_1_contig22383	NA;PNT76792;LOC_Os11g20270.1;NA;OQU88548;Zm00001d053350_P002	COV1__
cluster_12693_window_1	478	-	Smar_2_contig60509	Stown_2_contig2948	-	-	-	-	AT1G80660.2;KQK20491;LOC_Os02g55400.1;PAN23105;EER88725;Zm00001d046560_P001	ATPase_9%2C_plasma_membrane-type_[Source:UniProtKB/Swiss-Prot%3BAcc:Q42556]
cluster_1755_window_1	77	Salt_3_contig116372	Smar_2_contig30982;Smar_2_contig56154	Stown_2_contig36587	Sney_2_contig20574	Sang_2_contig33186	Sbak_1_contig71741	Sver_1_contig100083	AT1G72340.1;KQJ86672;LOC_Os12g31380.1;PVH62939;OQU79155;Zm00001d041758_P001	NagB/RpiA/CoA_transferase-like_superfamily_protein_[Source:TAIR%3BAcc:AT1G72340]
cluster_16337_window_1	328	Salt_3_contig109473	-	Stown_2_contig12062	-	-	-	Sver_1_contig92418	AT5G56000.1;KQJ98871;LOC_Os08g39140.4;PAN35366;EER96954;Zm00001d020898_P008	Hsp81.4_[Source:UniProtKB/TrEMBL%3BAcc:A0A178UQ52]
cluster_16336_window_1	203	Salt_3_contig34460;Salt_3_contig468	Smar_3_contig17343	Stown_3_contig229901	Sney_3_contig208767	Sang_3_contig148567	Sbak_1_contig69485	Sver_1_contig72152;Sver_1_contig43606	NA;PNT66716;LOC_Os06g49650.1;PVH36307;EES14611;Zm00001d004507_P001	harpin-induced_protein_1_domain_containing_protein,_expressed
cluster_16334_window_1	116	Salt_3_contig125013	-	Stown_2_contig2801	-	Sang_3_contig89955	-	Sver_1_contig4441	AT2G28315.2;KQK00421;LOC_Os06g30950.2;PAN39121;EES11121;Zm00001d017282_P001	UDP-xylose_transporter_1_[Source:UniProtKB/Swiss-Prot%3BAcc:F4IHS9]
cluster_27966_window_2	464	Salt_3_contig59820;Salt_3_contig164055	Smar_3_contig65517	Stown_3_contig1315	Sney_3_contig206604	Sang_3_contig30044	Sbak_1_contig40493;Sbak_1_contig63913;Sbak_1_contig31013	Sver_1_contig83083;Sver_1_contig54600	AT2G38120.1;KQK10644;LOC_Os01g63770.1;PAN27489;EES01778;Zm00001d042809_P003	Auxin_transporter_protein_1_[Source:UniProtKB/Swiss-Prot%3BAcc:Q96247]
cluster_16332_window_1	505	Salt_2_contig38688;Salt_2_contig37629	Smar_3_contig79469;Smar_2_contig55	Stown_2_contig30310	Sney_2_contig45795	Sang_2_contig588	Sbak_1_contig35124	Sver_1_contig78588	AT4G17616.1;PNT75048;LOC_Os07g31310.1;PAN14032;KXG27289;Zm00001d026485_P008	Pentatricopeptide_repeat-containing_protein_At4g17616_[Source:UniProtKB/Swiss-Prot%3BAcc:B3H672]
cluster_27964_window_1	326	Salt_2_contig41124	Smar_2_contig30212	Stown_3_contig206439;Stown_2_contig55667	Sney_2_contig15050	Sang_2_contig37616	Sbak_1_contig52976	Sver_1_contig95813	NA;PNT69816;LOC_Os01g01970.1;PAN31813;EES00448;Zm00001d040124_P001	-
cluster_27965_window_1	240	-	-	-	-	-	Sbak_1_contig74017	Sver_1_contig22256	AT5G51020.1;KQJ88387;LOC_Os11g32160.1;PAN42854;EES08568;Zm00001d049297_P003	Chromophore_lyase_CRL%2C_chloroplastic_[Source:UniProtKB/Swiss-Prot%3BAcc:Q9FI46]
cluster_27969_window_2	325	Salt_3_contig130749	-	Stown_2_contig46566	-	-	-	-	AT5G37180.3;PNT75293;LOC_Os02g58480.1;PAN22215;OQU77174;Zm00001d014876_P003	sucrose_synthase_5_[Source:TAIR%3BAcc:AT5G37180]
cluster_16339_window_1	194	Salt_2_contig40226;Salt_3_contig163232	Smar_2_contig57101;Smar_2_contig54042	Stown_2_contig7464	Sney_2_contig41554	Sang_2_contig1070	Sbak_1_contig10106	Sver_1_contig37599	AT3G51730.1;KQJ89423;LOC_Os12g02094.1;PAN40982;EES16626;Zm00001d023371_P001	AT3g51730/T18N14_110_[Source:UniProtKB/TrEMBL%3BAcc:Q9SCT5]
cluster_16338_window_1	304	-	-	-	-	-	Sbak_1_contig49412	Sver_1_contig5742	AT3G02260.2;PNT62813;LOC_Os09g07294.1;PAN11570;KXG24896;Zm00001d019881_P025	Auxin_transport_protein_BIG_[Source:UniProtKB/Swiss-Prot%3BAcc:Q9SRU2]
cluster_23249_window_1	309	-	Smar_2_contig52171	Stown_2_contig25910	-	-	-	-	NA;KQJ99100;LOC_Os08g41730.1;PVH37248;EES15319;Zm00001d031599_P001	peptidase,_T1_family
cluster_23247_window_1	123	Salt_2_contig31907	Smar_2_contig4031	Stown_3_contig199127;Stown_2_contig28583	Sney_2_contig64063	Sang_2_contig51666	Sbak_1_contig105291	Sver_1_contig99302;Sver_1_contig99301	AT1G47380.1;PNT77285;LOC_Os03g27780.2;PAN49868;KXG39208;Zm00001d047239_P007	Probable_protein_phosphatase_2C_12_[Source:UniProtKB/Swiss-Prot%3BAcc:Q9FX08]
cluster_28290_window_2	2024	Salt_2_contig42258	Smar_2_contig57016	Stown_2_contig5813	Sney_2_contig62192;Sney_3_contig208656	Sang_2_contig18715	Sbak_1_contig83314;Sbak_1_contig104132	Sver_1_contig237	AT5G14620.1;KQK24054;LOC_Os03g02010.4;PAN52001;OQU93414;Zm00001d027329_P003	DNA_(cytosine-5)-methyltransferase_DRM2_[Source:UniProtKB/Swiss-Prot%3BAcc:Q9M548]
cluster_23244_window_1	438	-	Smar_2_contig60460	Stown_2_contig44796	Sney_2_contig35102	Sang_2_contig56175	-	-	AT2G13770.1;KQJ81717;LOC_Os06g44990.1;PVH64654;KXG35976;Zm00001d006098_P002	Nuclease_[Source:UniProtKB/TrEMBL%3BAcc:Q1PF74]
cluster_28295_window_1	233	-	Smar_2_contig39682	Stown_2_contig22348	Sney_3_contig36419;Sney_2_contig982	Sang_2_contig19203;Sang_3_contig24424	Sbak_1_contig16096;Sbak_1_contig16097;Sbak_1_contig74275	Sver_1_contig23504	AT3G10940.1;KQJ92562;LOC_Os12g02120.1;PVH33542;EES15654;Zm00001d044693_P001	Phosphoglucan_phosphatase_LSF2%2C_chloroplastic_[Source:UniProtKB/Swiss-Prot%3BAcc:Q9SRK5]
cluster_23241_window_1	274	-	Smar_2_contig39536	-	-	-	Sbak_1_contig97943	Sver_1_contig84648	AT4G33070.1;KQK02806;LOC_Os01g06660.1;PAN32384;OQU86267;Zm00001d010588_P003	Pyruvate_decarboxylase_1_[Source:UniProtKB/Swiss-Prot%3BAcc:O82647]
cluster_28296_window_1	110	Salt_3_contig94646	Smar_3_contig92666	Stown_3_contig213014	Sney_3_contig19181	Sang_3_contig4059	-	-	AT3G25060.1;KQJ97609;LOC_Os10g39460.2;PVH32458;KXG39008;Zm00001d029764_P001	Putative_pentatricopeptide_repeat-containing_protein_At3g25060%2C_mitochondrial_[Source:UniProtKB/Swiss-Prot%3BAcc:Q9LJR6]
cluster_36345_window_1	232	Salt_3_contig32882	Smar_3_contig9776	Stown_3_contig31282	Sney_3_contig174086	Sang_3_contig163969	Sbak_1_contig12276	Sver_1_contig6325	AT1G13340.1;KQK13601;LOC_Os03g50210.1;PVH31339;EER93588;Zm00001d033714_P001	Regulator_of_Vps4_activity_in_the_MVB_pathway_protein_[Source:UniProtKB/TrEMBL%3BAcc:Q9FX63]
cluster_52638_window_2	335	Salt_3_contig44047	Smar_3_contig160285	Stown_2_contig9198	Sney_3_contig205595	Sang_3_contig241747	Sbak_1_contig48059	Sver_1_contig64645;Sver_1_contig13678	AT1G72390.1;KQJ96452;LOC_Os10g25200.1;PAN47453;KXG38634;Zm00001d053300_P003	CONTAINS_InterPro_DOMAIN/s:_Spt20_family_(InterPro:IPR021950)%3B_Has_8778_Blast_hits_to_7244_proteins_in_477_species:_Archae_-_6%3B_Bacteria_-_326%3B_Metazoa_-_4198%3B_Fungi_-_1506%3B_Plants_-_923%3B_Viruses_-_22%3B_Other_Eukaryotes_-_1797_(source:_NCBI_BLink)._[Source:TAIR%3BAcc:AT1G72390]
cluster_52639_window_1	396	Salt_2_contig35781	Smar_2_contig41008	Stown_2_contig2574	Sney_2_contig22978	Sang_2_contig48459	Sbak_1_contig72243;Sbak_1_contig72245	Sver_1_contig3333	AT2G31870.2;KQK12168;LOC_Os03g62680.1;PAN44060;EER90533;Zm00001d034814_P001	Poly(ADP-ribose)_glycohydrolase_1_[Source:UniProtKB/Swiss-Prot%3BAcc:Q9SKB3]
cluster_36342_window_1	213	Salt_3_contig113543	-	-	Sney_3_contig68511	Sang_3_contig199597	-	-	NA;NA;LOC_Os09g12710.1;NA;NA;NA	WD_domain,_G-beta_repeat_domain_containing_protein,_expressed
cluster_36343_window_1	370	Salt_2_contig24980;Salt_3_contig157485	Smar_2_contig31504;Smar_3_contig80018	Stown_2_contig3374	Sney_2_contig62181;Sney_3_contig40843	Sang_3_contig75974;Sang_3_contig244025	Sbak_1_contig100654	Sver_1_contig58839;Sver_1_contig58838;Sver_1_contig58840	AT5G51040.1;KQJ88363;LOC_Os11g32480.1;PVH34321;EES08586;Zm00001d052678_P001	Succinate_dehydrogenase_assembly_factor_[Source:UniProtKB/TrEMBL%3BAcc:F4KBT8]
cluster_52630_window_1	1169	Salt_2_contig11286;Salt_3_contig51170	Smar_3_contig137838	Stown_2_contig50284;Stown_3_contig35712	Sney_3_contig23691;Sney_2_contig25081	Sang_2_contig39575;Sang_3_contig132698	Sbak_1_contig88452;Sbak_1_contig87938;Sbak_1_contig36225	Sver_1_contig81605	AT5G52010.1;PNT76457;LOC_Os06g07020.1;PAN25618;EER87918;Zm00001d036297_P001	AT5g52010/MSG15_9_[Source:UniProtKB/TrEMBL%3BAcc:Q9FJ91]
cluster_52637_window_1	183	Salt_3_contig156347	Smar_3_contig38370	Stown_3_contig32301	Sney_3_contig64328	Sang_3_contig189129	Sbak_1_contig80697	Sver_1_contig29886	AT1G75540.1;KQK00540;LOC_Os04g45690.1;PAN07339;EES07539;Zm00001d051309_P001	B-box_zinc_finger_protein_21_[Source:UniProtKB/Swiss-Prot%3BAcc:Q9LQZ7]
cluster_52635_window_1	104	Salt_2_contig35314	-	-	-	-	Sbak_1_contig56976	-	AT5G08290.2;KQK05475;LOC_Os10g34520.1;PAN46772;OQU76073;Zm00001d032313_P001	Thioredoxin-like_protein_YLS8_[Source:UniProtKB/Swiss-Prot%3BAcc:Q9FE62]
cluster_55367_window_1	274	-	Smar_3_contig87516;Smar_2_contig10059	Stown_2_contig52589	Sney_3_contig70179	Sang_3_contig230806	Sbak_1_contig49261;Sbak_1_contig77632	-	AT2G15630.1;PNT64542;LOC_Os09g25050.1;PVH38509;EER96725;Zm00001d020436_P001	Pentatricopeptide_repeat-containing_protein_At2g15630%2C_mitochondrial_[Source:UniProtKB/Swiss-Prot%3BAcc:Q9ZQF1]
cluster_55366_window_1	305	-	-	-	-	-	Sbak_1_contig91212	Sver_1_contig23575	NA;NA;LOC_Os11g01830.1;NA;NA;NA	-
cluster_55361_window_1	214	-	Smar_2_contig9424	-	-	Sang_2_contig34097	-	-	NA;NA;NA;PAN43083;NA;NA	-
cluster_55363_window_1	94	-	-	Stown_2_contig15995	Sney_3_contig11917	-	-	-	AT1G60995.1;PNT74346;LOC_Os03g45770.2;PAN45817;KXG37893;Zm00001d013620_P026	Membralin-like_protein_At1g60995_[Source:UniProtKB/Swiss-Prot%3BAcc:Q8GWG6]
cluster_61618_window_1	168	Salt_2_contig9605	Smar_2_contig51867	Stown_2_contig40460	Sney_2_contig18040	Sang_2_contig37795	Sbak_1_contig77067	Sver_1_contig67710	AT3G25220.1;KQK11184;LOC_Os01g68710.3;PAN26886;EES04100;Zm00001d042372_P001	Peptidyl-prolyl_cis-trans_isomerase_FKBP15-1_[Source:UniProtKB/Swiss-Prot%3BAcc:Q38935]
cluster_55368_window_1	1109	Salt_3_contig1116;Salt_2_contig42713	Smar_3_contig89463;Smar_2_contig57312	Stown_2_contig15647;Stown_3_contig18902	Sney_3_contig22850;Sney_2_contig51417	Sang_2_contig20677;Sang_3_contig227078	Sbak_1_contig15252	Sver_1_contig59152	AT4G39230.1;KQJ86431;LOC_Os06g27770.1;PAN35462;EES04068;Zm00001d040173_P001	Isoflavone_reductase_homolog_PCBER1_[Source:UniProtKB/Swiss-Prot%3BAcc:Q9T030]
cluster_23763_window_1	55	Salt_3_contig122515	-	-	-	Sang_3_contig201248	Sbak_1_contig3783	Sver_1_contig61174	AT1G07670.1;KQK07779;LOC_Os03g17310.1;PAN16954;EES18919;Zm00001d011013_P001	Calcium-transporting_ATPase_4%2C_endoplasmic_reticulum-type_[Source:UniProtKB/Swiss-Prot%3BAcc:Q9XES1]
cluster_23766_window_1	122	Salt_3_contig40006	-	Stown_2_contig4269	Sney_2_contig19555	-	-	-	AT3G43600.1;PNT76759;LOC_Os07g18158.1;PVH63756;KXG34913;Zm00001d019376_P012	Indole-3-acetaldehyde_oxidase_[Source:UniProtKB/Swiss-Prot%3BAcc:Q7G192]
cluster_61295_window_1	512	Salt_3_contig19569	-	Stown_3_contig58723	-	Sang_3_contig225040	-	-	AT1G72040.1;KQK06099;LOC_Os01g65350.2;PAN19385;OQU78069;Zm00001d010200_P001	At1g72040_[Source:UniProtKB/TrEMBL%3BAcc:Q501D4]
cluster_9042_window_3	315	Salt_2_contig18524	Smar_2_contig57273	Stown_2_contig55804;Stown_3_contig66218	Sney_2_contig28710	Sang_2_contig46741	Sbak_1_contig14955;Sbak_1_contig5604	Sver_1_contig82237;Sver_1_contig66779	AT1G72190.1;KQK20201;LOC_Os07g16040.1;PAN10095;EER96197;Zm00001d005489_P003	D-isomer_specific_2-hydroxyacid_dehydrogenase_family_protein_[Source:UniProtKB/TrEMBL%3BAcc:F4IBQ3]
cluster_9043_window_3	79	Salt_3_contig83538	-	-	-	-	-	Sver_1_contig79745	NA;NA;NA;NA;OQU76670;NA	-
cluster_9040_window_1	198	Salt_3_contig143919	Smar_3_contig140610	Stown_3_contig48525	Sney_3_contig83858	Sang_3_contig54783	Sbak_1_contig20907;Sbak_1_contig40182	Sver_1_contig10389;Sver_1_contig10390	AT5G38460.1;KQK21859;LOC_Os07g07010.1;PAN49852;KXG39451;Zm00001d029014_P005	Probable_dolichyl_pyrophosphate_Man9GlcNAc2_alpha-1%2C3-glucosyltransferase_[Source:UniProtKB/Swiss-Prot%3BAcc:Q9FF17]
cluster_9047_window_1	354	-	-	-	Sney_2_contig25548	Sang_2_contig13365	-	-	AT3G03630.1;KQK10293;LOC_Os01g59920.1;PAN27883;EES03791;Zm00001d040235_P003	Probable_S-sulfocysteine_synthase%2C_chloroplastic_[Source:UniProtKB/Swiss-Prot%3BAcc:O22682]
cluster_18698_window_1	214	-	-	Stown_2_contig17456	Sney_2_contig29871	-	-	-	AT4G00990.1;PNT64314;LOC_Os02g58210.2;PVH67232;KXG31418;Zm00001d051849_P040	Transcription_factor_jumonji_(JmjC)_domain-containing_protein_[Source:UniProtKB/TrEMBL%3BAcc:Q8VYB9]
cluster_9048_window_4	293	Salt_2_contig40256	Smar_2_contig54285;Smar_2_contig7032	Stown_2_contig44039	Sney_2_contig282	Sang_2_contig53875	Sbak_1_contig59935;Sbak_1_contig17839	Sver_1_contig25300;Sver_1_contig99714	AT1G31480.1;KQJ94825;LOC_Os08g01920.1;PVH36158;EES13231;Zm00001d049707_P017	Phospholipase_SGR2_[Source:UniProtKB/Swiss-Prot%3BAcc:Q8W5R2]
cluster_18695_window_3	675	Salt_2_contig35345	Smar_2_contig32274	Stown_2_contig6078	Sney_2_contig2650	Sang_2_contig50477	Sbak_1_contig56110;Sbak_1_contig9153;Sbak_1_contig9154	Sver_1_contig89300	AT3G12080.1;KQJ87600;LOC_Os11g41910.1;PAN43532;KXG29006;Zm00001d007639_P002	Emb2738_[Source:UniProtKB/TrEMBL%3BAcc:A0A384LJ95]
cluster_18692_window_1	177	Salt_3_contig104179	-	-	Sney_3_contig73307	Sang_3_contig92751	-	-	NA;KQJ97482;LOC_Os10g37490.1;PAN46455;EER91361;NA	DNA_excision_repair_protein_ERCC-1
cluster_18690_window_2	116	Salt_3_contig48243	-	-	-	Sang_3_contig234803	-	-	AT3G59100.2;KQK08199;LOC_Os01g34890.1;PAN30833;EES03079;Zm00001d044584_P013	Putative_callose_synthase_6_[Source:UniProtKB/Swiss-Prot%3BAcc:Q9LYS6]
cluster_18691_window_2	752	Salt_3_contig102782;Salt_2_contig33124	Smar_3_contig67277;Smar_2_contig59801	Stown_3_contig38940;Stown_2_contig28467	Sney_2_contig23758	Sang_2_contig43037;Sang_3_contig131854	Sbak_1_contig44663;Sbak_1_contig58154;Sbak_1_contig20135	Sver_1_contig5523;Sver_1_contig94172	AT1G58230.1;KQK17107;LOC_Os04g46894.1;PVH47368;OQU76887;Zm00001d053826_P003	binding_[Source:TAIR%3BAcc:AT1G58230]
cluster_16599_window_3	800	-	-	Stown_3_contig139875	Sney_3_contig159258	-	-	-	-	-
cluster_16598_window_1	413	Salt_3_contig140481	Smar_2_contig35915	Stown_2_contig58462	Sney_3_contig137394	Sang_3_contig216453	Sbak_1_contig94410	Sver_1_contig12840;Sver_1_contig2124	AT2G40390.1;KQK02842;LOC_Os01g07130.1;PAN32404;EES00260;Zm00001d008666_P004	Neuronal_PAS_domain_protein_[Source:UniProtKB/TrEMBL%3BAcc:Q6DR18]
cluster_16593_window_1	139	Salt_3_contig154193	Smar_2_contig15695	Stown_2_contig42426	-	-	Sbak_1_contig6372	Sver_1_contig45628	NA;KQJ93021;LOC_Os10g05210.3;PAN15270;OQU77852;Zm00001d009904_P001	-
cluster_16592_window_1	270	Salt_3_contig106488	Smar_3_contig128846	Stown_3_contig198107	Sney_3_contig181905	Sang_3_contig142875	Sbak_1_contig23092	Sver_1_contig86454	NA;KQJ84373;NA;NA;NA;NA	-
cluster_16591_window_1	918	Salt_2_contig36459;Salt_3_contig106995	Smar_3_contig149239;Smar_2_contig59145	Stown_3_contig32525;Stown_2_contig43546	Sney_3_contig65283;Sney_2_contig20151	Sang_2_contig56976;Sang_3_contig235839	Sbak_1_contig33687	Sver_1_contig14344	AT4G18930.1;KQK05363;LOC_Os05g44170.1;PAN18582;EES18513;Zm00001d038724_P001	Cyclic_phosphodiesterase_[Source:UniProtKB/Swiss-Prot%3BAcc:O04147]
cluster_16590_window_1	125	Salt_3_contig154456	Smar_3_contig50380	-	Sney_3_contig130429	Sang_3_contig21183	Sbak_1_contig2629	-	AT2G39040.1;KQK03846;LOC_Os01g16450.1;PAN31392;OQU86683;Zm00001d040399_P001	Peroxidase_24_[Source:UniProtKB/Swiss-Prot%3BAcc:Q9ZV04]
cluster_16597_window_1	99	Salt_3_contig39180	-	Stown_3_contig116789	Sney_3_contig168276	Sang_3_contig91793	-	Sver_1_contig3451	NA;NA;LOC_Os09g04410.1;NA;NA;NA	-
cluster_16595_window_1	93	Salt_3_contig160557	Smar_3_contig105769	Stown_3_contig149424	Sney_3_contig71134	Sang_3_contig69120	-	-	AT2G37520.1;PNT77657;LOC_Os03g17050.1;PAN50311;OQU92811;Zm00001d028660_P014	Acyl-CoA_N-acyltransferase_with_RING/FYVE/PHD-type_zinc_finger_domain-containing_protein_[Source:UniProtKB/TrEMBL%3BAcc:F4IQY0]
cluster_16594_window_1	200	Salt_2_contig25534	-	Stown_2_contig19325	-	-	-	-	NA;NA;NA;PAN10582;OQU88874;Zm00001d005154_P001	Putative_E3_ubiquitin-protein_ligase_RF4
cluster_28438_window_1	104	Salt_3_contig107567	-	Stown_3_contig49162	-	-	-	-	NA;NA;LOC_Os02g53860.1;PAN08562;NA;NA	OsSub22_-_Putative_Subtilisin_homologue,_expressed
cluster_28435_window_1	1367	Salt_3_contig127614	Smar_3_contig37972	Stown_3_contig189948	-	Sang_3_contig176982	Sbak_1_contig76409	Sver_1_contig6240;Sver_1_contig6241	AT5G25930.1;KQK05319;LOC_Os05g44770.1;PAN18529;EES19836;Zm00001d038791_P001	Kinase_family_with_leucine-rich_repeat_domain-containing_protein_[Source:UniProtKB/TrEMBL%3BAcc:Q9XGZ2]
cluster_28434_window_1	295	Salt_2_contig41876	Smar_2_contig29454	Stown_2_contig52621	Sney_2_contig62408;Sney_3_contig202570	Sang_3_contig184525;Sang_2_contig55737	Sbak_1_contig61764	Sver_1_contig82287	AT5G66090.1;KQJ91264;LOC_Os09g36990.1;PAN13603;EER97112;Zm00001d022602_P001	Cell_wall_integrity/stress_response_component_[Source:UniProtKB/TrEMBL%3BAcc:Q9FKX3]
cluster_28437_window_1	1237	Salt_2_contig43242	Smar_2_contig54009	Stown_2_contig57372	Sney_2_contig38573	Sang_2_contig40489	Sbak_1_contig12983	Sver_1_contig9985;Sver_1_contig99955	AT1G56290.1;PNT74171;LOC_Os03g52980.1;PAN44972;EER93483;Zm00001d033954_P001	CwfJ-like_family_protein_[Source:UniProtKB/TrEMBL%3BAcc:Q93ZX4]
cluster_28436_window_2	192	Salt_3_contig144842	-	Stown_3_contig176448	Sney_3_contig77113	Sang_3_contig121633	Sbak_1_contig70983	Sver_1_contig100686	NA;NA;NA;PAN16484;EES15891;Zm00001d024048_P004	Argininosuccinate_synthase_chloroplastic
cluster_28431_window_1	245	Salt_2_contig27870	Smar_2_contig34702	Stown_2_contig28221	Sney_2_contig31147	Sang_2_contig45545	Sbak_1_contig10653;Sbak_1_contig100574	Sver_1_contig45756	AT2G22250.1;PNT71187;LOC_Os01g65090.1;PAN19372;EES19586;Zm00001d010190_P002	Bifunctional_aspartate_aminotransferase_and_glutamate/aspartate-prephenate_aminotransferase_[Source:UniProtKB/Swiss-Prot%3BAcc:Q9SIE1]
cluster_28430_window_1	49	Salt_3_contig108770	-	Stown_3_contig182752	Sney_3_contig194595	Sang_3_contig91557	Sbak_1_contig45328	Sver_1_contig72176	AT1G51405.1;KQK22866;LOC_Os03g11770.1;PVH33032;EER95266;Zm00001d048076_P002	Myosin-like_protein_[Source:UniProtKB/TrEMBL%3BAcc:F4I9I6]
cluster_28433_window_1	492	Salt_3_contig48435	Smar_3_contig101600	Stown_2_contig17421	Sney_3_contig123414	Sang_3_contig161571	Sbak_1_contig12595	-	ATMG00620.1;NA;NA;NA;KXG32588;ZeamMp172	Uncharacterized_mitochondrial_protein_AtMg00170/AtMg00620_[Source:UniProtKB/Swiss-Prot%3BAcc:P94024]
cluster_11644_window_1	801	-	-	-	-	-	Sbak_1_contig18552	Sver_1_contig90265	AT3G11900.2;PNT73906;LOC_Os03g60260.1;PAN44327;EER93207;Zm00001d019225_P001	Amino_acid_transporter_ANT1_[Source:UniProtKB/Swiss-Prot%3BAcc:Q9SF09]
cluster_11645_window_1	348	-	Smar_3_contig21112	Stown_3_contig231687	Sney_3_contig118677	-	-	Sver_1_contig43084	AT1G28600.1;KQK08983;LOC_Os01g42730.1;PAN29419;EES01179;Zm00001d044040_P003	GDSL_esterase/lipase_At1g28600_[Source:UniProtKB/Swiss-Prot%3BAcc:Q94F40]
cluster_11642_window_3	678	Salt_3_contig162753	Smar_3_contig17539	Stown_3_contig204467	Sney_3_contig121184	Sang_3_contig67705	Sbak_1_contig21991	Sver_1_contig7085;Sver_1_contig99319	AT2G46915.2;KQK20056;LOC_Os06g01460.1;PAN26240;OQU75678;Zm00001d035878_P005	Protein_of_unknown_function_(DUF3754)_[Source:TAIR%3BAcc:AT2G46915]
cluster_11643_window_1	244	Salt_2_contig5511;Salt_3_contig96042	Smar_3_contig61539	Stown_3_contig78387;Stown_2_contig5877	Sney_3_contig133747;Sney_2_contig37809	-	Sbak_1_contig9848;Sbak_1_contig9849;Sbak_1_contig9852;Sbak_1_contig9851	Sver_1_contig3974	NA;KQK03415;LOC_Os01g12890.1;PVH39545;EES17692;Zm00001d010894_P004	Embryonic_flower_1-like_protein%3B__protein
cluster_20608_window_1	183	Salt_2_contig32845	-	-	Sney_3_contig62610	Sang_3_contig5836	-	-	NA;KQK16349;LOC_Os07g28470.2;PVH64845;OQU89936;Zm00001d021365_P016	DNA_primases
cluster_20609_window_1	204	-	-	Stown_3_contig91015	Sney_2_contig35569	Sang_3_contig30096	-	-	NA;NA;NA;PVH33477;KXG21045;NA	-
cluster_20606_window_1	305	Salt_3_contig161875	-	Stown_3_contig91680	Sney_3_contig40197	Sang_3_contig204297	-	-	AT3G57470.1;KQK15644;LOC_Os07g38280.1;PAN14534;KXG36517;Zm00001d021846_P007	Insulin-degrading_enzyme-like_2_[Source:UniProtKB/Swiss-Prot%3BAcc:F4J3D9]
cluster_20603_window_1	315	-	Smar_3_contig109368	Stown_2_contig31280	-	-	-	-	NA;KQJ88155;LOC_Os02g27120.1;PVH39103;NA;Zm00001d048667_P015	Protein_kinase_domain_superfamily_protein__
cluster_20600_window_3	259	Salt_3_contig113523	Smar_3_contig19413	Stown_3_contig59049	Sney_3_contig41540	Sang_3_contig6587	Sbak_1_contig80065	Sver_1_contig101804	AT1G08700.1;KQK03892;LOC_Os01g16930.1;PAN31319;EES02765;Zm00001d008239_P001	Presenilin_[Source:UniProtKB/TrEMBL%3BAcc:Q0V7S4]
cluster_11649_window_1	215	Salt_3_contig18327	Smar_2_contig58983	Stown_3_contig114273	Sney_2_contig42682;Sney_2_contig46179	Sang_3_contig163852;Sang_2_contig15894	Sbak_1_contig88704	Sver_1_contig89450	NA;PNT66586;LOC_Os08g03620.1;PVH36223;KXG24348;Zm00001d035197_P001	Tetratricopeptide_repeat_(TPR)-like_superfamily_protein
cluster_29528_window_1	322	Salt_3_contig30127	Smar_2_contig1710;Smar_3_contig84961	Stown_2_contig28724;Stown_3_contig140582	-	Sang_3_contig127121	-	-	AT1G20510.3;KQK23804;LOC_Os03g04000.1;PAN51738;EER95569;Zm00001d027519_P001	4-coumarate--CoA_ligase-like_5_[Source:UniProtKB/Swiss-Prot%3BAcc:Q84P21]
cluster_29529_window_1	187	Salt_3_contig141926	Smar_3_contig95580	Stown_3_contig61954	Sney_3_contig97009	Sang_3_contig205196	Sbak_1_contig55407	Sver_1_contig7306;Sver_1_contig7305	AT5G03770.1;KQK10655;LOC_Os01g63840.1;PAN27480;EES03912;Zm00001d042802_P005	Probable_3-deoxy-D-manno-octulosonic_acid_transferase%2C_mitochondrial_[Source:UniProtKB/Swiss-Prot%3BAcc:Q8VZA5]
cluster_24738_window_1	181	Salt_3_contig63835	Smar_3_contig52463	Stown_3_contig55593	Sney_3_contig159819	Sang_3_contig71431	Sbak_1_contig59602	Sver_1_contig73905	AT1G75350.1;KQK08876;LOC_Os01g44210.1;PAN29555;EES03324;Zm00001d044130_P002	50S_ribosomal_protein_L31%2C_chloroplastic_[Source:UniProtKB/Swiss-Prot%3BAcc:Q9FWS4]
cluster_24739_window_1	280	Salt_3_contig78452	-	-	-	Sang_2_contig21972	-	-	AT1G17810.1;KQJ97261;LOC_Os10g35050.1;PAN46698;EER94020;Zm00001d013956_P004	BETA-TIP_[Source:UniProtKB/TrEMBL%3BAcc:A0A178WI57]
cluster_24737_window_2	298	Salt_3_contig101403	Smar_3_contig111867;Smar_2_contig58738	Stown_3_contig227605;Stown_3_contig39247	Sney_3_contig60418;Sney_2_contig26648	Sang_3_contig111776	Sbak_1_contig29198	Sver_1_contig85184	AT4G35910.1;KQJ86072;LOC_Os12g39840.1;PVH63136;OQU79458;Zm00001d041346_P001	Cytoplasmic_tRNA_2-thiolation_protein_2_[Source:UniProtKB/Swiss-Prot%3BAcc:O65628]
cluster_29523_window_2	105	Salt_3_contig122766	Smar_3_contig36893;Smar_2_contig30997	Stown_2_contig31346	Sney_3_contig168774	Sang_3_contig74340	Sbak_1_contig28003	Sver_1_contig84612	AT3G02820.1;KQK17101;LOC_Os02g52460.1;PAN22207;EER90440;Zm00001d014885_P001	Zinc_knuckle_(CCHC-type)_family_protein_[Source:UniProtKB/TrEMBL%3BAcc:A0A1I9LR82]
cluster_24732_window_1	1293	Salt_2_contig38444;Salt_3_contig79965	Smar_2_contig57033;Smar_2_contig12154	Stown_2_contig55408	Sney_2_contig62071;Sney_2_contig61849	Sang_2_contig3925;Sang_2_contig55189	Sbak_1_contig94210;Sbak_1_contig96845	Sver_1_contig90310	AT5G08030.1;PNT72903;LOC_Os01g55780.1;PVH38008;EES01511;Zm00001d012677_P001	PLC-like_phosphodiesterases_superfamily_protein_[Source:TAIR%3BAcc:AT5G08030]
cluster_29525_window_1	181	-	-	-	Sney_2_contig22062	-	-	Sver_1_contig39084	AT1G50460.3;KQK11476;LOC_Os01g71320.1;PAN26595;OQU88184;Zm00001d011889_P001	Hexokinase-3_[Source:UniProtKB/Swiss-Prot%3BAcc:Q9LPS1]
cluster_24730_window_1	316	-	-	Stown_3_contig209283	-	Sang_3_contig72095	Sbak_1_contig39256	Sver_1_contig88979	NA;KQK16170;LOC_Os07g30810.1;PAN13990;EER97237;Zm00001d021519_P001	nucleobase-ascorbate_transporter
cluster_24731_window_1	412	-	-	-	-	-	Sbak_1_contig8281	Sver_1_contig25024	AT4G36020.1;KQJ92973;LOC_Os02g02870.1;PAN03701;EES06188;Zm00001d053908_P001	Cold_shock_protein_1_[Source:UniProtKB/Swiss-Prot%3BAcc:O65639]
cluster_46956_window_1	300	-	-	-	-	Sang_3_contig14051	-	Sver_1_contig53910	NA;NA;NA;NA;NA;Zm00001d014943_P008	Protein_transport_protein_SEC16B_homolog
cluster_46957_window_2	118	Salt_3_contig50291	Smar_3_contig19675	Stown_3_contig179896	Sney_3_contig148331	-	-	-	AT4G31770.2;KQK13449;NA;PAN45271;KXG37673;Zm00001d013375_P002	Lariat_debranching_enzyme_[Source:UniProtKB/Swiss-Prot%3BAcc:Q94K01]
cluster_46954_window_7	624	Salt_2_contig41151	Smar_2_contig58574;Smar_3_contig17812	Stown_2_contig41941	Sney_2_contig47365	Sang_2_contig54828	Sbak_1_contig4549;Sbak_1_contig67883	Sver_1_contig16299;Sver_1_contig16365;Sver_1_contig53874;Sver_1_contig42497	AT1G73960.2;KQJ90189;LOC_Os09g24440.1;PAN12339;KXG35610;Zm00001d020432_P001	Transcription_initiation_factor_TFIID_subunit_2_[Source:UniProtKB/Swiss-Prot%3BAcc:Q8LPF0]
cluster_46955_window_4	395	Salt_2_contig41989	Smar_2_contig6534	Stown_2_contig56726	Sney_2_contig63598;Sney_3_contig110500	Sang_2_contig6453	Sbak_1_contig33488	Sver_1_contig20676	AT2G21385.1;KQJ97330;LOC_Os09g36130.1;PAN13498;OQU89812;Zm00001d010799_P002	Expressed_protein_[Source:UniProtKB/TrEMBL%3BAcc:Q94AU3]
cluster_46952_window_1	716	Salt_3_contig58629	Smar_3_contig129754	Stown_2_contig39389;Stown_3_contig164410	Sney_3_contig6259	Sang_3_contig48596	Sbak_1_contig95217	Sver_1_contig84235	NA;KQK07665;LOC_Os05g04620.1;PAN17167;EES17671;Zm00001d024765_P002	expressed_protein
cluster_46953_window_1	382	-	-	-	-	-	Sbak_1_contig27560	Sver_1_contig83071	AT4G15550.1;KQK03014;LOC_Os01g08440.1;PVH39422;EES00187;Zm00001d008764_P001	UDP-glycosyltransferase_75D1_[Source:UniProtKB/Swiss-Prot%3BAcc:O23406]
cluster_46950_window_1	316	Salt_3_contig40402	Smar_3_contig146628	Stown_3_contig92806	Sney_3_contig156309	Sang_3_contig108300	Sbak_1_contig84865	Sver_1_contig39461	AT2G21060.1;KQK03318;LOC_Os08g03520.1;PAN03701;EES06188;Zm00001d053908_P001	GRP2B_[Source:UniProtKB/TrEMBL%3BAcc:A0A178VU21]
cluster_46951_window_1	191	-	Smar_3_contig138030	Stown_3_contig48013	Sney_3_contig156365	Sang_3_contig209720	Sbak_1_contig57497	Sver_1_contig64054	AT5G23420.2;KQJ94745;LOC_Os08g01100.1;PAN33167;EES14345;Zm00001d052749_P001	High_mobility_group_B_protein_7_[Source:UniProtKB/Swiss-Prot%3BAcc:Q8LDF9]
cluster_46958_window_1	376	-	-	Stown_2_contig39966	Sney_3_contig171560	Sang_2_contig40193	-	-	NA;NA;LOC_Os02g49170.1;NA;NA;Zm00001d012108_P006	Nucleotide-diphospho-sugar_transferases_superfamily_protein
cluster_46959_window_1	224	Salt_2_contig7639	-	-	-	Sang_2_contig56926	-	-	AT3G56690.1;PNT63898;LOC_Os11g11340.1;PAN29851;OQU83264;Zm00001d049140_P023	Calmodulin-interacting_protein_111_[Source:UniProtKB/Swiss-Prot%3BAcc:Q9LET7]
cluster_4359_window_1	194	-	Smar_2_contig16820	Stown_2_contig33241	Sney_2_contig46422	Sang_2_contig38433	-	-	AT4G38470.3;KQK16303;LOC_Os07g29330.5;PAN13886;EER99373;Zm00001d021336_P013	Serine/threonine-protein_kinase_STY46_[Source:UniProtKB/Swiss-Prot%3BAcc:F4JTP5]
cluster_4358_window_1	391	Salt_2_contig41577	Smar_2_contig4909	Stown_2_contig55902	Sney_2_contig59015	Sang_2_contig49961	Sbak_1_contig96287	Sver_1_contig96006	AT4G34100.2;PNT66478;LOC_Os06g43210.1;PAN33159;KXG20452;Zm00001d036765_P004	Probable_E3_ubiquitin_ligase_SUD1_[Source:UniProtKB/Swiss-Prot%3BAcc:F4JKK0]
cluster_4354_window_1	368	-	Smar_2_contig8548	Stown_3_contig148932	Sney_2_contig64822	Sang_2_contig56458	Sbak_1_contig40028	Sver_1_contig55384	AT3G26935.1;KQJ90946;LOC_Os08g42370.3;PAN13289;EES14182;Zm00001d031648_P003	Probable_protein_S-acyltransferase_7_[Source:UniProtKB/Swiss-Prot%3BAcc:Q0WQK2]
cluster_4356_window_1	372	-	Smar_3_contig116366	Stown_3_contig210296	Sney_3_contig62232	-	-	-	ATMG00730.1;NA;NA;PAN24108;NA;ZeamMp161	cytochrome_c_oxidase_subunit_3_[Source:TAIR%3BAcc:ATMG00730]
cluster_4351_window_1	492	Salt_3_contig47013	Smar_2_contig48123	Stown_2_contig11357	Sney_3_contig27610;Sney_2_contig63574	Sang_2_contig12936	Sbak_1_contig25950	Sver_1_contig85610	AT5G66130.2;PNT77737;LOC_Os03g13850.1;PVH32961;EER95187;Zm00001d047946_P001	Cell_cycle_checkpoint_protein_RAD17_[Source:UniProtKB/Swiss-Prot%3BAcc:Q9MBA3]
cluster_4350_window_1	102	-	-	-	Sney_3_contig137104	-	Sbak_1_contig40241	-	AT4G13850.4;KQK13779;LOC_Os03g47800.1;PAN45681;KXG37841;Zm00001d033511_P002	Glycine-rich_RNA-binding_protein_2%2C_mitochondrial_[Source:UniProtKB/Swiss-Prot%3BAcc:Q9SVM8]
cluster_4353_window_1	64	Salt_3_contig144903	Smar_3_contig108227	Stown_3_contig211281	Sney_3_contig134113	Sang_3_contig111213	Sbak_1_contig92496	Sver_1_contig82568	AT4G26550.1;KQK18535;LOC_Os06g19620.2;PAN15169;EER97654;Zm00001d007053_P001	Vesicle_transport_protein_[Source:UniProtKB/TrEMBL%3BAcc:A0A178UYE8]
cluster_4352_window_1	293	Salt_2_contig362	Smar_3_contig126896	-	-	-	Sbak_1_contig45583	-	NA;KQJ86018;NA;PAN21673;OQU79487;Zm00001d030937_P008	Protein_kinase_superfamily_protein_with_octicosapeptide/Phox/Bem1p_domain
cluster_54103_window_1	175	Salt_2_contig37326	-	Stown_2_contig52666	Sney_3_contig60933	Sang_2_contig13236	-	-	AT4G17140.2;PNT67929;NA;PVH32355;KXG38896;Zm00001d047074_P002	Pleckstrin_homology_(PH)_domain-containing_protein_[Source:UniProtKB/TrEMBL%3BAcc:F4JNE2]
cluster_54101_window_1	556	Salt_3_contig142920	-	-	Sney_3_contig150859	-	-	-	NA;NA;LOC_Os12g33320.1;NA;NA;NA	-
cluster_54107_window_1	141	Salt_2_contig22437	Smar_2_contig34967	Stown_2_contig1308;Stown_2_contig7110	Sney_2_contig24703	Sang_2_contig55529	Sbak_1_contig10642	Sver_1_contig9795	AT2G17580.1;KQK23811;LOC_Os03g03930.1;PAN51744;OQU93308;Zm00001d027515_P004	Polynucleotide_adenylyltransferase_family_protein_[Source:UniProtKB/TrEMBL%3BAcc:F4INK3]
cluster_54104_window_1	408	Salt_3_contig83391	-	Stown_3_contig27735	-	-	-	-	NA;NA;NA;PVH32106;NA;NA	-
cluster_54105_window_1	508	Salt_2_contig41906;Salt_2_contig2239;Salt_2_contig3428	Smar_2_contig2546	Stown_2_contig18085;Stown_2_contig55892	Sney_2_contig61982;Sney_2_contig61677	Sang_2_contig54595;Sang_2_contig52264	Sbak_1_contig641;Sbak_1_contig45242	Sver_1_contig72984;Sver_1_contig22516	AT4G39090.1;KQJ99450;LOC_Os02g27030.1;PAN05402;EES05034;Zm00001d016446_P001	RD19A_[Source:UniProtKB/TrEMBL%3BAcc:A0A178V006]
cluster_54109_window_1	427	-	-	Stown_3_contig105634	Sney_3_contig87585	Sang_3_contig212347	-	Sver_1_contig14964	AT1G47480.1;PNT68270;LOC_Os08g37050.1;PAN35809;OQU80639;Zm00001d031804_P001	Probable_carboxylesterase_2_[Source:UniProtKB/Swiss-Prot%3BAcc:Q9SX78]
cluster_14774_window_1	139	Salt_2_contig9588	-	Stown_2_contig3075;Stown_2_contig27993	Sney_2_contig64769	Sang_2_contig17579	Sbak_1_contig102757	Sver_1_contig32431	NA;PNT62330;LOC_Os12g41900.1;PAN21880;KXG22920;Zm00001d023333_P047	SET_domain_containing_protein,_expressed
cluster_60338_window_1	279	-	Smar_2_contig10077	Stown_2_contig30081	-	-	-	-	AT4G23160.2;PNT64060;LOC_Os05g42448.1;NA;NA;Zm00001d042189_P013	cysteine-rich_RLK_(RECEPTOR-like_protein_kinase)_8_[Source:TAIR%3BAcc:AT4G23160]
cluster_10995_window_1	232	Salt_3_contig102954	-	Stown_3_contig103284	Sney_3_contig143605	Sang_3_contig139783	-	-	NA;KQK18393;LOC_Os05g49680.1;PAN49442;KXG21093;Zm00001d036911_P001	-
cluster_10998_window_1	34	-	Smar_2_contig7851	Stown_2_contig98;Stown_3_contig185016	-	-	Sbak_1_contig22683	-	AT2G41510.1;KQK11478;LOC_Os01g71310.1;PAN26596;EES02037;Zm00001d011890_P001	cytokinin_oxidase/dehydrogenase_1_[Source:TAIR%3BAcc:AT2G41510]
cluster_40642_window_1	241	-	-	Stown_2_contig5324	Sney_2_contig24294	-	-	-	NA;KQK07364;LOC_Os07g32420.2;PAN41482;EES09393;Zm00001d004790_P002	Transcription_factor_GTE12
cluster_14772_window_1	249	-	-	-	Sney_2_contig14517	Sang_2_contig42875	Sbak_1_contig88845	-	AT5G50920.1;KQJ99624;LOC_Os04g32560.1;PAN37882;EES12052;Zm00001d025273_P002	Chaperone_protein_ClpC1%2C_chloroplastic_[Source:UniProtKB/Swiss-Prot%3BAcc:Q9FI56]
cluster_44088_window_1	576	Salt_2_contig28679	Smar_2_contig59474;Smar_3_contig1162	Stown_2_contig37260	Sney_2_contig46949	Sang_2_contig12852	Sbak_1_contig101382	Sver_1_contig77045	AT2G19600.1;KQK17976;LOC_Os06g36590.1;PAN23698;EER88524;Zm00001d046231_P010	K(+)_efflux_antiporter_4_[Source:UniProtKB/Swiss-Prot%3BAcc:Q9ZUN3]
cluster_33966_window_1	225	Salt_3_contig52063	-	Stown_3_contig33358	-	Sang_3_contig188864	-	-	NA;KQJ88101;LOC_Os10g28240.1;PAN47277;EER91614;Zm00001d014166_P001	calcium-transporting_ATPase,_plasma_membrane-type
cluster_44083_window_1	754	-	-	-	Sney_3_contig55092	-	Sbak_1_contig77406	-	NA;KQK06412;LOC_Os05g32970.1;PAN19680;NA;Zm00001d038126_P001	-
cluster_44080_window_1	614	Salt_3_contig40996	Smar_2_contig19740;Smar_3_contig113764;Smar_3_contig105440	Stown_2_contig58115;Stown_3_contig60870	Sney_2_contig29164;Sney_3_contig112056;Sney_3_contig155287	Sang_2_contig4776;Sang_3_contig117702	Sbak_1_contig101858;Sbak_1_contig57223;Sbak_1_contig90408;Sbak_1_contig9177	Sver_1_contig48186;Sver_1_contig48189;Sver_1_contig41683	AT5G41960.1;KQJ84253;LOC_Os04g49610.1;PAN39791;EES12735;Zm00001d026025_P001	At5g41960_[Source:UniProtKB/TrEMBL%3BAcc:Q9FHY7]
cluster_44086_window_1	165	-	Smar_3_contig446	-	-	Sang_2_contig50804	-	-	AT1G73066.1;PNT65911;LOC_Os02g06120.1;PVH65615;OQU84392;Zm00001d053867_P001	Highly_similar_to_receptor-like_protein_kinase_[Source:UniProtKB/TrEMBL%3BAcc:Q9SSM0]
cluster_44087_window_1	489	Salt_3_contig158022	-	Stown_3_contig172292	Sney_3_contig177820	-	-	-	AT1G12230.1;PNT66787;LOC_Os08g05830.3;PVH36277;EES14564;Zm00001d049560_P001	Aldolase_superfamily_protein_[Source:UniProtKB/TrEMBL%3BAcc:F4IC59]
cluster_44084_window_1	185	Salt_3_contig159339	Smar_3_contig159884	-	Sney_3_contig208500	Sang_3_contig202852	Sbak_1_contig22513	Sver_1_contig27648	NA;PNT77864;LOC_Os03g11690.1;PVH33035;OQU81505;Zm00001d028225_P001	PPR_repeat_containing_protein,_expressed
cluster_44085_window_1	210	Salt_2_contig9204	-	-	-	-	Sbak_1_contig78470;Sbak_1_contig78467;Sbak_1_contig43783	Sver_1_contig26645;Sver_1_contig47816	AT5G02880.2;KQK05853;NA;PAN19071;KXG22177;Zm00001d010572_P025	E3_ubiquitin-protein_ligase_UPL4_[Source:UniProtKB/Swiss-Prot%3BAcc:Q9LYZ7]
cluster_14778_window_3	1771	Salt_2_contig17744;Salt_2_contig767;Salt_2_contig40062	Smar_3_contig109743;Smar_2_contig58550;Smar_2_contig14978;Smar_2_contig56183	Stown_2_contig32556;Stown_2_contig36875;Stown_2_contig21886	Sney_2_contig368;Sney_2_contig1723;Sney_2_contig54786	Sang_3_contig90815;Sang_2_contig6590;Sang_2_contig11976	Sbak_1_contig83540;Sbak_1_contig85389;Sbak_1_contig87045;Sbak_1_contig100930	Sver_1_contig50403;Sver_1_contig14701;Sver_1_contig8779;Sver_1_contig38216	AT4G38130.2;KQJ94026;LOC_Os06g38470.1;PAN04718;EES04741;Zm00001d053595_P002	Histone_deacetylase_19_[Source:UniProtKB/Swiss-Prot%3BAcc:O22446]
cluster_19703_window_1	179	-	Smar_2_contig13487	-	-	-	Sbak_1_contig45739	-	AT5G43130.3;KQK00582;LOC_Os02g43750.1;PVH37326;KXG31790;Zm00001d039731_P001	Transcription_initiation_factor_TFIID_subunit_4b_[Source:UniProtKB/Swiss-Prot%3BAcc:F4K4L7]
cluster_14292_window_1	273	Salt_2_contig32437	-	Stown_2_contig54685	-	-	-	-	AT2G26980.2;KQJ89506;LOC_Os12g03810.3;PAN41139;OQU82814;Zm00001d052416_P005	Non-specific_serine/threonine_protein_kinase_[Source:UniProtKB/TrEMBL%3BAcc:F4IVM7]
cluster_54816_window_1	124	Salt_2_contig26029	Smar_2_contig18764	Stown_2_contig12319	Sney_2_contig59351	Sang_3_contig208420	-	Sver_1_contig45497	NA;KQJ91622;LOC_Os09g39650.2;PAN11020;EER96375;Zm00001d005324_P003	U-box_domain-containing_protein_33
cluster_25958_window_1	192	-	-	Stown_3_contig217521	-	Sang_3_contig46029	-	Sver_1_contig97543	AT3G01930.3;KQJ99135;LOC_Os08g42010.1;PAN36380;EES15304;Zm00001d031634_P001	F1C9.29_protein_[Source:UniProtKB/TrEMBL%3BAcc:Q9S7R2]
cluster_25954_window_1	215	Salt_2_contig42615	Smar_2_contig52286	Stown_2_contig51653	Sney_2_contig53684	Sang_2_contig49158	Sbak_1_contig39574;Sbak_1_contig39575;Sbak_1_contig65345	Sver_1_contig69778;Sver_1_contig71094	NA;KQK04889;LOC_Os05g48870.7;PAN18144;OQU78422;Zm00001d039006_P009	Auxin_response_factor_3
cluster_25957_window_1	239	-	-	-	-	-	Sbak_1_contig56873	Sver_1_contig60005	AT2G47240.4;KQK07935;LOC_Os05g04170.4;PAN17090;KXG21218;Zm00001d024723_P002	Long_chain_acyl-CoA_synthetase_1_[Source:UniProtKB/Swiss-Prot%3BAcc:O22898]
cluster_25951_window_1	965	-	-	-	-	-	Sbak_1_contig64989	Sver_1_contig68943	AT2G46950.1;PNT77341;LOC_Os03g25480.1;PAN49481;KXG39295;Zm00001d029289_P001	Cytochrome_P450_709B2_[Source:UniProtKB/Swiss-Prot%3BAcc:F4IK45]
cluster_25950_window_1	150	-	Smar_3_contig95588	-	-	-	Sbak_1_contig8057	Sver_1_contig3325	NA;KQJ90446;LOC_Os09g27320.1;PAN12679;OQU89585;Zm00001d005837_P001	Zinc_finger_protein_8
cluster_25953_window_1	151	Salt_2_contig8790	Smar_3_contig47810	Stown_2_contig49493;Stown_2_contig16340	Sney_3_contig135009	Sang_2_contig44278;Sang_3_contig43169	Sbak_1_contig45702	-	NA;NA;NA;PVH35836;OQU80565;Zm00001d048667_P015	Protein_kinase_domain_superfamily_protein__
cluster_25952_window_3	193	Salt_2_contig13464	-	Stown_2_contig40178	-	Sang_2_contig40671	Sbak_1_contig102491	-	AT1G33250.1;PNT67717;LOC_Os10g37260.1;PAN46477;KXG38182;Zm00001d013847_P001	Beta-1%2C3-n-acetylglucosaminyltransferase_radical_fringe_protein%2C_putative_(DUF604)_[Source:UniProtKB/TrEMBL%3BAcc:Q9C881]
cluster_57459_window_2	1068	Salt_3_contig52473;Salt_3_contig149861	Smar_2_contig58796;Smar_3_contig43928	Stown_2_contig14172	-	Sang_2_contig22150	Sbak_1_contig4972	Sver_1_contig92229	AT5G18190.2;KQK09983;LOC_Os01g56580.1;PAN28251;OQU87630;Zm00001d012651_P004	Casein_kinase-like_protein_[Source:UniProtKB/TrEMBL%3BAcc:Q9FK52]
cluster_57454_window_1	223	-	-	Stown_2_contig35793	Sney_2_contig2446;Sney_2_contig42052	Sang_3_contig122682	-	-	AT5G16520.2;KQK02799;LOC_Os01g01040.4;PAN31674;EES02670;Zm00001d029191_P002	At5g16520_[Source:UniProtKB/TrEMBL%3BAcc:Q8GUJ0]
cluster_57457_window_1	117	-	-	Stown_3_contig41192	Sney_3_contig26596	Sang_3_contig212297	-	-	NA;NA;LOC_Os04g11550.1;PVH32183;NA;Zm00001d041855_P006	OSJNBa0059D20.8_protein%3B__protein
cluster_450_window_1	30	Salt_2_contig9937	-	Stown_3_contig157162	Sney_3_contig195167	-	Sbak_1_contig100042	Sver_1_contig53472	AT4G23330.2;PNT75109;NA;PVH64867;EER97220;Zm00001d006370_P002	BEST_Arabidopsis_thaliana_protein_match_is:_eukaryotic_translation_initiation_factor_3A_(TAIR:AT4G11420.1)%3B_Has_63_Blast_hits_to_55_proteins_in_14_species:_Archae_-_0%3B_Bacteria_-_0%3B_Metazoa_-_1%3B_Fungi_-_0%3B_Plants_-_62%3B_Viruses_-_0%3B_Other_Eukaryotes__/.../ource:_NCBI_BLink)._[Source:TAIR%3BAcc:AT4G23330]
cluster_57451_window_1	239	-	-	Stown_2_contig43229	Sney_3_contig46950	-	-	-	AT3G43300.2;KQK15731;LOC_Os07g37750.1;PAN14459;KXG36486;Zm00001d021806_P182	HOPM_interactor_7_[Source:TAIR%3BAcc:AT3G43300]
cluster_57450_window_1	987	Salt_2_contig35155;Salt_2_contig24190	Smar_2_contig37488;Smar_2_contig56114	Stown_2_contig56911;Stown_2_contig53953;Stown_3_contig227988	Sney_2_contig60759;Sney_2_contig61457	Sang_2_contig53819;Sang_2_contig6843	Sbak_1_contig76547	Sver_1_contig50067;Sver_1_contig75752	AT1G07705.2;PNT62127;LOC_Os02g54120.4;PVH67074;EES07640;Zm00001d052098_P011	NOT2_/_NOT3_/_NOT5_family_[Source:UniProtKB/TrEMBL%3BAcc:A8MR45]
cluster_57453_window_1	123	-	-	-	Sney_3_contig179322	Sang_3_contig137089	-	-	NA;KQJ88334;LOC_Os12g09739.1;PVH33671;KXG27853;Zm00001d024396_P001	pollen_signalling_protein_with_adenylyl_cyclase_activity
cluster_26600_window_1	177	-	-	Stown_2_contig30502;Stown_3_contig115685	Sney_3_contig188736	Sang_3_contig94896;Sang_3_contig174928	-	Sver_1_contig7440	NA;PNT75617;LOC_Os01g07510.1;NA;OQU83651;NA	-
cluster_26603_window_1	254	Salt_2_contig10673	Smar_2_contig57455	Stown_2_contig49628	Sney_2_contig55942	Sang_2_contig45051	Sbak_1_contig96050	Sver_1_contig96502	AT5G64630.3;PNT65647;LOC_Os08g01680.1;PAN33260;EES13221;Zm00001d035023_P001	Chromatin_assembly_factor_1_subunit_FAS2_[Source:UniProtKB/Swiss-Prot%3BAcc:Q9SXY1]
cluster_26604_window_1	207	Salt_3_contig105547	Smar_3_contig74772	-	-	Sang_3_contig13551;Sang_3_contig248195	Sbak_1_contig18261	Sver_1_contig33740	AT1G70780.1;KQJ94468;LOC_Os02g21925.1;NA;KXG40259;Zm00001d048449_P001	At1g70780/F5A18_4_[Source:UniProtKB/TrEMBL%3BAcc:Q9S812]
cluster_26605_window_1	102	Salt_2_contig18818	Smar_2_contig15411;Smar_3_contig27286	Stown_2_contig36668	Sney_3_contig155225	Sang_3_contig198142	Sbak_1_contig76365	Sver_1_contig44358	AT2G22640.1;KQK12462;NA;PAN09108;EES07816;NA	Protein_BRICK_1_[Source:UniProtKB/Swiss-Prot%3BAcc:Q94JY4]
cluster_26606_window_1	374	Salt_2_contig37664	Smar_2_contig4312	Stown_2_contig8409	Sney_2_contig5061	Sang_3_contig100739	Sbak_1_contig41137	Sver_1_contig90953	AT5G03290.1;PNT68615;LOC_Os01g16900.3;PAN31326;EES00573;Zm00001d008244_P004	Isocitrate_dehydrogenase_[NAD]_catalytic_subunit_5%2C_mitochondrial_[Source:UniProtKB/Swiss-Prot%3BAcc:Q945K7]
cluster_26607_window_1	127	Salt_3_contig82549	-	Stown_3_contig149688	-	-	-	-	AT4G10730.1;KQK24030;LOC_Os03g02320.2;PVH33352;OQU93388;Zm00001d027340_P005	Protein_kinase_superfamily_protein_[Source:UniProtKB/TrEMBL%3BAcc:F4JMF4]
cluster_974_window_1	235	-	Smar_3_contig43323	Stown_3_contig229325	-	-	-	-	NA;NA;LOC_Os01g17080.1;NA;OQU80366;NA	-
cluster_975_window_1	157	Salt_3_contig46993;Salt_2_contig1102	Smar_2_contig59553;Smar_3_contig25164	Stown_3_contig91338;Stown_2_contig36192	Sney_2_contig52011;Sney_3_contig176135	Sang_2_contig5771;Sang_3_contig79443	-	Sver_1_contig75540	NA;PNT64339;LOC_Os09g13600.2;PAN11827;OQU89242;Zm00001d020030_P001	Probable_NAD(P)H_dehydrogenase_subunit_CRR3_chloroplastic
cluster_44628_window_1	382	-	Smar_3_contig91406	-	-	-	Sbak_1_contig97833	-	AT1G30000.1;KQK07051;LOC_Os05g11850.1;PAN16727;EES19212;Zm00001d010454_P001	alpha-mannosidase_3_[Source:TAIR%3BAcc:AT1G30000]
cluster_44629_window_1	280	Salt_3_contig24177	Smar_3_contig80508	Stown_3_contig139266	Sney_3_contig141613	-	Sbak_1_contig104406	-	AT1G12360.1;KQK14248;LOC_Os02g25580.1;PAN05838;KXG30133;Zm00001d015890_P001	SNARE-interacting_protein_KEULE_[Source:UniProtKB/Swiss-Prot%3BAcc:Q9C5X3]
cluster_44626_window_1	211	-	Smar_3_contig39786	-	Sney_2_contig61246	-	-	Sver_1_contig46196	NA;KQJ99982;LOC_Os04g37690.1;PAN38414;EES10898;Zm00001d025557_P001	RNA_recognition_motif_containing_protein
cluster_44627_window_1	703	Salt_2_contig40992	Smar_3_contig11023	Stown_3_contig97781	Sney_2_contig60810	-	Sbak_1_contig8234	Sver_1_contig30331	AT3G09920.1;KQK01472;LOC_Os02g57660.1;PAN46624;KXG38228;Zm00001d013920_P003	Phosphatidylinositol_4-phosphate_5-kinase_9_[Source:UniProtKB/Swiss-Prot%3BAcc:Q8L850]
cluster_44624_window_1	129	Salt_3_contig52940	Smar_3_contig85710	-	-	Sang_3_contig9522	-	Sver_1_contig47964	AT2G29540.2;KQJ88927;LOC_Os12g09280.1;PVH61526;EES16814;Zm00001d049136_P001	RNApolymerase_14_kDa_subunit_[Source:UniProtKB/TrEMBL%3BAcc:A8MRK9]
cluster_44622_window_1	198	Salt_2_contig25436	Smar_2_contig38207	Stown_2_contig10776	Sney_2_contig56350	Sang_2_contig11557	Sbak_1_contig6104;Sbak_1_contig90097	Sver_1_contig56934	AT5G23490.1;KQK08172;LOC_Os05g01060.1;PAN17686;KXG20994;Zm00001d035773_P004	unknown_protein%3B_BEST_Arabidopsis_thaliana_protein_match_is:_unknown_protein_(TAIR:AT5G08440.1)%3B_Has_202_Blast_hits_to_197_proteins_in_48_species:_Archae_-_0%3B_Bacteria_-_13%3B_Metazoa_-_25%3B_Fungi_-_9%3B_Plants_-_109%3B_Viruses_-_0%3B_Other_Eukaryotes_-_46_(_/.../:_NCBI_BLink)._[Source:TAIR%3BAcc:AT5G23490]
cluster_44623_window_1	277	Salt_3_contig106289	Smar_3_contig125574	Stown_3_contig33361	-	Sang_3_contig233435	-	-	NA;KQK10155;LOC_Os01g58380.1;PAN28034;EES01597;Zm00001d012590_P001	3-hydroxybutyryl-CoA_dehydrogenase
cluster_44620_window_1	282	Salt_3_contig31013	Smar_2_contig17717	Stown_3_contig213578	Sney_2_contig59420	Sang_3_contig126747	-	-	NA;NA;LOC_Os06g42380.1;NA;NA;NA	-
cluster_11616_window_1	138	Salt_3_contig51552	-	Stown_3_contig96666	Sney_3_contig146277	Sang_3_contig51045	-	Sver_1_contig31905	NA;KQJ85089;LOC_Os04g56490.1;PAN40551;EES11592;Zm00001d026509_P001	-
cluster_53180_window_2	848	-	-	-	Sney_3_contig207558	-	Sbak_1_contig36118	-	AT1G11280.3;KQJ99097;LOC_Os04g28780.1;PVH61609;KXG21582;Zm00001d037810_P008	S-locus_lectin_protein_kinase_family_protein_[Source:TAIR%3BAcc:AT1G11280]
cluster_3967_window_1	106	-	Smar_3_contig88421	Stown_3_contig102386	Sney_3_contig188783	-	-	-	AT1G74970.1;KQK13002;LOC_Os03g55930.1;PAN44809;EER90823;Zm00001d034192_P001	30S_ribosomal_protein_S9%2C_chloroplastic_[Source:UniProtKB/Swiss-Prot%3BAcc:Q9XJ27]
cluster_3964_window_1	130	Salt_2_contig23706	Smar_2_contig33498	Stown_2_contig45060	Sney_2_contig33104	Sang_2_contig28452	-	Sver_1_contig82160	AT3G61060.1;KQJ84118;LOC_Os04g48270.2;PAN39664;EES11284;Zm00001d002624_P001	Phloem_protein_2-A13_[Source:UniProtKB/TrEMBL%3BAcc:F4JD33]
cluster_3963_window_1	242	Salt_3_contig70343	Smar_3_contig161616	Stown_3_contig43521	Sney_3_contig111751	Sang_3_contig247153	-	-	AT5G11960.1;KQK09413;LOC_Os01g51190.1;PAN28930;EES01353;Zm00001d043694_P002	Probable_magnesium_transporter_NIPA9_[Source:UniProtKB/Swiss-Prot%3BAcc:Q8RWH8]
cluster_3962_window_1	337	-	-	Stown_3_contig213847	Sney_3_contig23372	-	-	Sver_1_contig84296	NA;PNT67147;LOC_Os11g08542.1;PVH35203;OQU88913;Zm00001d048667_P015	Protein_kinase_domain_superfamily_protein__
cluster_3960_window_1	182	Salt_2_contig35915	Smar_2_contig25028	Stown_2_contig1397	Sney_2_contig9347	Sang_2_contig26959	Sbak_1_contig51568	Sver_1_contig77372	AT3G15352.2;KQJ90266;LOC_Os09g25314.1;PAN45997;KXG35644;Zm00001d020510_P005	Cytochrome_c_oxidase_17_[Source:UniProtKB/TrEMBL%3BAcc:A0A1I9LSX1]
cluster_3969_window_1	570	-	-	-	-	-	Sbak_1_contig42924	Sver_1_contig30400	AT1G50180.1;KQJ87377;LOC_Os08g07330.2;PVH63122;OQU84067;Zm00001d024924_P001	Putative_disease_resistance_protein_At1g50180_[Source:UniProtKB/Swiss-Prot%3BAcc:Q9SX38]
cluster_53223_window_1	292	Salt_2_contig25238	Smar_2_contig45270;Smar_2_contig60129	Stown_2_contig53776	Sney_2_contig31856	Sang_2_contig41459	Sbak_1_contig42661	Sver_1_contig75029;Sver_1_contig98778	AT2G26730.1;KQK13625;LOC_Os03g50450.1;PAN45405;EER90996;Zm00001d033745_P001	Probable_inactive_receptor_kinase_At2g26730_[Source:UniProtKB/Swiss-Prot%3BAcc:O48788]
cluster_53220_window_1	384	-	Smar_3_contig133073	Stown_3_contig202454	-	-	-	Sver_1_contig82743	AT2G23060.1;PNT74088;LOC_Os03g55530.1;PAN44871;EER93401;Zm00001d034143_P001	Probable_N-acetyltransferase_HLS1-like_[Source:UniProtKB/Swiss-Prot%3BAcc:O64815]
cluster_53221_window_2	189	-	Smar_3_contig63700	-	-	-	Sbak_1_contig54864	Sver_1_contig90490	AT1G69310.4;PNT74111;LOC_Os03g55080.1;PAN09288;KXG34273;Zm00001d018656_P001	At1g69310_[Source:UniProtKB/TrEMBL%3BAcc:Q147N6]
cluster_53227_window_1	124	Salt_2_contig41415	Smar_2_contig39554	Stown_2_contig12891	Sney_2_contig25691	Sang_2_contig45887	-	-	AT5G58140.1;KQJ82208;LOC_Os04g23890.1;PAN37433;EES14872;Zm00001d032353_P001	Phototropin-2_[Source:UniProtKB/Swiss-Prot%3BAcc:P93025]
cluster_53224_window_1	627	Salt_3_contig67633;Salt_3_contig15406	Smar_3_contig26665;Smar_3_contig105987;Smar_2_contig51208	Stown_2_contig31402;Stown_3_contig211010;Stown_2_contig3949	Sney_2_contig52795;Sney_3_contig172873;Sney_3_contig141891	Sang_2_contig24165;Sang_2_contig7613;Sang_3_contig1509	Sbak_1_contig44982;Sbak_1_contig16309	Sver_1_contig79841;Sver_1_contig4964	AT3G53390.1;KQJ92046;LOC_Os12g07450.3;PAN16221;KXG23082;Zm00001d041864_P006	Transducin/WD40_repeat-like_superfamily_protein_[Source:UniProtKB/TrEMBL%3BAcc:F4JAE0]
cluster_53225_window_1	189	-	-	-	Sney_3_contig178585	-	Sbak_1_contig22249	-	AT5G18120.3;KQJ86441;LOC_Os12g35640.1;PAN21266;EES17142;Zm00001d023853_P002	ATAPRL7_[Source:UniProtKB/TrEMBL%3BAcc:A0A178UP99]
cluster_53229_window_1	66	-	Smar_3_contig107730	Stown_3_contig189642	Sney_3_contig79432	Sang_3_contig246242	-	-	AT3G55360.1;KQK02726;LOC_Os01g05670.1;PVH39306;EES02478;Zm00001d008622_P002	TSC13_[Source:UniProtKB/TrEMBL%3BAcc:A0A178VGP2]
cluster_56584_window_1	10	-	Smar_2_contig17365	-	Sney_2_contig4683	Sang_2_contig45786	Sbak_1_contig90;Sbak_1_contig59086	-	AT5G11980.1;KQJ86468;LOC_Os12g35290.1;PVH63007;EER92716;Zm00001d028010_P001	Conserved_oligomeric_Golgi_complex_subunit_8_[Source:UniProtKB/TrEMBL%3BAcc:Q84K25]
cluster_3440_window_1	158	-	Smar_2_contig59465	Stown_2_contig36877	-	-	-	-	NA;NA;NA;PVH34910;KXG22842;NA	-
cluster_27559_window_1	253	-	Smar_2_contig34837	Stown_2_contig18900	-	-	-	-	AT3G05040.1;PNT70482;LOC_Os11g31770.1;PAN30736;OQU83509;Zm00001d009270_P002	ARM_repeat_superfamily_protein_[Source:UniProtKB/TrEMBL%3BAcc:A0A1I9LRW7]
cluster_27558_window_1	358	-	Smar_3_contig49252	Stown_3_contig126893	-	-	-	-	NA;KQK22663;LOC_Os03g13540.1;PVH32972;EER95198;Zm00001d028367_P004	Ser/Thr_protein_phosphatase_family_protein
cluster_51337_window_4	879	Salt_3_contig100167;Salt_3_contig95650;Salt_3_contig119641;Salt_3_contig98669;Salt_3_contig72503	Smar_3_contig89743;Smar_3_contig34671;Smar_3_contig160221;Smar_3_contig118288	Stown_3_contig161019;Stown_3_contig91376;Stown_3_contig149431;Stown_3_contig5475	Sney_3_contig26480;Sney_3_contig204529	Sang_3_contig3959;Sang_3_contig69108;Sang_3_contig228710;Sang_3_contig68395;Sang_3_contig103737	Sbak_1_contig37934;Sbak_1_contig52834;Sbak_1_contig34096;Sbak_1_contig41989;Sbak_1_contig59010	Sver_1_contig70866;Sver_1_contig28346;Sver_1_contig27645;Sver_1_contig67607;Sver_1_contig47770	AT3G24480.1;KQK07207;LOC_Os05g08770.1;PAN17546;OQU77549;Zm00001d037711_P001	Leucine-rich_repeat_extensin-like_protein_4_[Source:UniProtKB/Swiss-Prot%3BAcc:Q9LHF1]
cluster_27553_window_1	232	Salt_3_contig42127	Smar_3_contig65733	Stown_3_contig142158	Sney_3_contig162237	Sang_3_contig84450	-	-	NA;NA;NA;PVH63755;NA;NA	-
cluster_27552_window_1	240	-	-	Stown_2_contig4696	-	Sang_2_contig43089	Sbak_1_contig105534	-	AT1G11660.2;KQK17159;LOC_Os06g46600.1;PVH47365;KXG20635;Zm00001d036571_P003	Heat_shock_70_kDa_protein_16_[Source:UniProtKB/Swiss-Prot%3BAcc:Q9SAB1]
cluster_27550_window_1	571	Salt_2_contig28456;Salt_2_contig32652	Smar_3_contig145359;Smar_2_contig54868	Stown_2_contig23711	Sney_2_contig11136;Sney_3_contig62132	Sang_2_contig35834	Sbak_1_contig7170	Sver_1_contig61678;Sver_1_contig55930	AT5G52200.1;KQK06894;LOC_Os05g23610.1;PAN34461;KXG34762;Zm00001d019263_P001	Protein_phosphatase_inhibitor_2_[Source:UniProtKB/Swiss-Prot%3BAcc:Q9LTK0]
cluster_27557_window_1	262	Salt_3_contig157001	Smar_3_contig46195	Stown_3_contig180124	Sney_3_contig118884	Sang_3_contig222945	Sbak_1_contig92743	-	AT2G18500.1;KQK23106;LOC_Os03g10150.1;PAN51059;EER92692;Zm00001d000458_P001	Transcription_repressor_OFP7_[Source:UniProtKB/Swiss-Prot%3BAcc:Q9ZU65]
cluster_27556_window_1	426	Salt_2_contig43142	-	-	-	-	Sbak_1_contig33175;Sbak_1_contig23946;Sbak_1_contig23945	Sver_1_contig17591	AT3G57300.4;KQK21673;LOC_Os03g22900.1;PAN49661;OQU92590;Zm00001d029180_P024	DNA_helicase_INO80-like_protein_[Source:UniProtKB/TrEMBL%3BAcc:F4J277]
cluster_27554_window_1	138	-	Smar_2_contig44971	Stown_3_contig10912	Sney_2_contig46845	Sang_2_contig19897	-	-	AT2G35110.1;KQJ99252;LOC_Os08g43130.1;PAN33522;KXG22838;Zm00001d023262_P022	Protein_NAP1_[Source:UniProtKB/Swiss-Prot%3BAcc:Q5S2C4]
cluster_48998_window_1	161	Salt_3_contig109366	-	Stown_3_contig31418	Sney_3_contig34532;Sney_3_contig184265	-	Sbak_1_contig66012	Sver_1_contig75952	NA;KQJ83471;LOC_Os12g23770.1;PVH39103;OQU79407;Zm00001d034018_P020	Tousled-like_kinase_1__
cluster_51335_window_1	1913	Salt_2_contig42264	Smar_2_contig55569	Stown_2_contig31905;Stown_2_contig55750	Sney_2_contig60417	Sang_2_contig15798	Sbak_1_contig53266	Sver_1_contig61127;Sver_1_contig61128	AT5G61140.2;KQK22916;LOC_Os03g11470.1;PAN50896;KXG39883;Zm00001d048095_P005	DExH-box_ATP-dependent_RNA_helicase_DExH14_[Source:UniProtKB/Swiss-Prot%3BAcc:Q9FNQ1]
cluster_48992_window_1	193	-	-	-	Sney_3_contig100184	Sang_2_contig6549	-	-	AT5G15450.1;KQK14431;LOC_Os03g31300.1;PAN49087;EER94678;Zm00001d029557_P001	Chaperone_protein_ClpB3%2C_chloroplastic_[Source:UniProtKB/Swiss-Prot%3BAcc:Q9LF37]
cluster_48993_window_1	200	-	-	-	Sney_2_contig28683	Sang_2_contig25392	-	-	AT3G02360.2;KQK19748;LOC_Os06g02144.1;PAN26624;OQU75708;Zm00001d042184_P001	6-phosphogluconate_dehydrogenase%2C_decarboxylating_[Source:UniProtKB/TrEMBL%3BAcc:A0A178VK18]
cluster_48994_window_2	413	-	-	-	Sney_2_contig61104	Sang_2_contig56993	-	-	AT1G78300.1;PNT61235;LOC_Os02g36974.6;PAN38548;EES10954;Zm00001d025617_P002	14-3-3-like_protein_GF14_omega_[Source:UniProtKB/Swiss-Prot%3BAcc:Q01525]
cluster_51331_window_1	251	Salt_2_contig5157;Salt_2_contig18941	Smar_2_contig31298;Smar_2_contig20289;Smar_2_contig11729	Stown_3_contig196532;Stown_3_contig156779;Stown_3_contig181366;Stown_2_contig55664	Sney_3_contig28610;Sney_2_contig62274	Sang_2_contig20401;Sang_2_contig40804;Sang_2_contig13506	Sbak_1_contig104468;Sbak_1_contig104467	Sver_1_contig99692;Sver_1_contig99691;Sver_1_contig90366	NA;KQK06294;LOC_Os05g33850.1;PAN19556;EES19519;Zm00001d038171_P001	Ubiquitin-associated/translation_elongation_factor_EF1B_protein
cluster_46175_window_1	187	Salt_2_contig9221;Salt_2_contig13776	Smar_3_contig124169	Stown_3_contig193371	Sney_3_contig38707;Sney_3_contig125303;Sney_2_contig30426	Sang_3_contig230493	Sbak_1_contig48171	Sver_1_contig76541	NA;KQK22076;LOC_Os03g18710.1;PAN50103;OQU92748;Zm00001d047701_P002	Protein_SCAR2
cluster_46176_window_2	177	Salt_3_contig112156	Smar_3_contig60174	Stown_3_contig94656	Sney_2_contig63609;Sney_3_contig83144	Sang_2_contig23697;Sang_3_contig15451	Sbak_1_contig105568	Sver_1_contig15428;Sver_1_contig6861	AT1G50500.5;KQK11094;NA;PAN26986;KXG33950;Zm00001d042451_P008	Membrane_trafficking_VPS53_family_protein_[Source:TAIR%3BAcc:AT1G50500]
cluster_46177_window_1	74	Salt_2_contig33379	Smar_2_contig8910	-	-	Sang_2_contig33733	Sbak_1_contig88601	Sver_1_contig5310	AT3G28360.1;KQJ93765;LOC_Os02g09720.1;PAN04444;OQU84543;Zm00001d053706_P002	ABC_transporter_B_family_member_16_[Source:UniProtKB/Swiss-Prot%3BAcc:Q9LSJ8]
cluster_46170_window_1	979	Salt_2_contig43865	Smar_2_contig56506	Stown_2_contig58498	Sney_2_contig11811;Sney_2_contig58048	Sang_2_contig36714	-	Sver_1_contig60571	AT2G45150.3;KQJ93079;LOC_Os02g03460.1;PAN03793;OQU84280;Zm00001d053957_P004	cytidinediphosphate_diacylglycerol_synthase_4_[Source:TAIR%3BAcc:AT2G45150]
cluster_46171_window_1	218	-	Smar_2_contig39053	Stown_2_contig38153	Sney_3_contig101723	Sang_3_contig149579;Sang_2_contig21222	-	-	NA;KQK21602;NA;PVH32678;OQU92558;NA	-
cluster_46173_window_1	29	Salt_3_contig89958;Salt_2_contig11114	Smar_2_contig27935	Stown_2_contig33793	Sney_2_contig11337	Sang_2_contig40451	-	-	AT2G32010.3;KQK13875;LOC_Os03g46090.1;PAN45807;KXG37885;Zm00001d033451_P002	CVL1_[Source:UniProtKB/TrEMBL%3BAcc:A0A178VNT8]
cluster_6469_window_1	274	-	-	-	-	-	Sbak_1_contig102173	Sver_1_contig100645	AT3G28610.1;KQJ98547;LOC_Os01g19260.1;PAN09980;EER98144;Zm00001d007773_P001	AAA-ATPase_At3g28610_[Source:UniProtKB/Swiss-Prot%3BAcc:Q9LJJ5]
cluster_46179_window_2	469	-	-	-	-	-	Sbak_1_contig63513;Sbak_1_contig63512	Sver_1_contig26856	NA;KQK14929;LOC_Os12g29820.1;PAN09340;KXG24302;Zm00001d030682_P001	OSJNBb0004G23.8_protein%3B_OSJNBb0085F13.3_protein
cluster_31289_window_1	172	Salt_3_contig154728	Smar_3_contig40536	Stown_2_contig15356	-	Sang_2_contig42802	-	-	AT3G02130.1;PNT77211;LOC_Os03g54900.1;PAN09281;EER95752;Zm00001d018665_P001	LRR_receptor-like_serine/threonine-protein_kinase_RPK2_[Source:UniProtKB/Swiss-Prot%3BAcc:Q9S7I6]
cluster_42665_window_1	913	-	-	Stown_3_contig217887	-	Sang_3_contig47138	-	-	-	-
cluster_42666_window_3	710	Salt_2_contig15298	Smar_2_contig54451	Stown_2_contig56672	Sney_2_contig49470	Sang_2_contig55795;Sang_2_contig56733	Sbak_1_contig102001	Sver_1_contig31559	AT4G03390.1;KQK15718;LOC_Os07g37810.1;PAN14470;OQU90106;Zm00001d021810_P016	Protein_STRUBBELIG-RECEPTOR_FAMILY_3_[Source:UniProtKB/Swiss-Prot%3BAcc:Q6R2K3]
cluster_42660_window_1	455	-	-	Stown_3_contig208686	Sney_3_contig186146	-	-	-	AT2G25160.1;KQJ82171;LOC_Os02g09200.1;PAN04406;EES17071;Zm00001d036762_P001	At2g25160_[Source:UniProtKB/TrEMBL%3BAcc:Q7Y222]
cluster_42661_window_1	547	Salt_3_contig18983	Smar_3_contig138770	Stown_3_contig178511;Stown_2_contig9204	Sney_3_contig40377	Sang_2_contig19522;Sang_3_contig102684	Sbak_1_contig50822;Sbak_1_contig50821;Sbak_1_contig50824;Sbak_1_contig50825	Sver_1_contig39541	NA;PNT74649;LOC_Os07g45330.1;PAN15184;OQU90376;Zm00001d022355_P001	-
cluster_42663_window_1	282	-	-	-	-	-	Sbak_1_contig105298	Sver_1_contig26716	NA;NA;LOC_Os08g03880.1;NA;NA;NA	-
cluster_42668_window_1	877	-	-	Stown_3_contig40421	Sney_3_contig208271	Sang_3_contig114096	-	-	NA;NA;LOC_Os01g45290.1;NA;NA;Zm00001d053350_P002	COV1__
cluster_42669_window_1	144	Salt_3_contig85670	-	-	Sney_2_contig5913	Sang_3_contig61983	-	-	AT5G12860.2;KQJ86558;LOC_Os12g33080.1;PAN21278;EES16067;Zm00001d023929_P001	Dicarboxylate_transporter_1%2C_chloroplastic_[Source:UniProtKB/Swiss-Prot%3BAcc:Q9LXV3]
cluster_52179_window_1	476	-	-	Stown_3_contig171014	Sney_3_contig43797	-	-	-	AT4G17640.2;KQJ83869;LOC_Os07g31280.1;PAN14043;KXG26816;Zm00001d021557_P001	Casein_kinase_II_subunit_beta-2_[Source:UniProtKB/Swiss-Prot%3BAcc:P40229]
cluster_52178_window_1	276	Salt_3_contig130414	Smar_3_contig158094	-	-	Sang_3_contig58425	Sbak_1_contig19181	Sver_1_contig91593	AT1G23400.1;KQK04181;LOC_Os01g21990.1;PAN30962;KXG32417;Zm00001d040696_P004	CAF2_[Source:UniProtKB/TrEMBL%3BAcc:A0A178WC04]
cluster_52171_window_2	511	Salt_2_contig40488	Smar_2_contig60384	Stown_2_contig25002;Stown_2_contig27955	Sney_2_contig60862;Sney_2_contig60565	Sang_2_contig56902	Sbak_1_contig94585;Sbak_1_contig86849;Sbak_1_contig37268;Sbak_1_contig86856	Sver_1_contig51442	AT5G14720.1;KQK18395;LOC_Os06g29120.2;PAN24733;OQU76383;Zm00001d045967_P010	Protein_kinase_superfamily_protein_[Source:UniProtKB/TrEMBL%3BAcc:Q84WU5]
cluster_52170_window_1	1417	Salt_2_contig15332	Smar_2_contig57540	Stown_2_contig42615	Sney_2_contig38666	Sang_2_contig43748	Sbak_1_contig15821	Sver_1_contig96109	AT3G05700.1;KQJ94593;LOC_Os02g20170.1;PVH66121;KXG30107;Zm00001d016442_P007	Protein_DEHYDRATION-INDUCED_19_homolog_3_[Source:UniProtKB/Swiss-Prot%3BAcc:Q84J70]
cluster_52173_window_1	162	Salt_3_contig65692	-	-	-	Sang_2_contig21934	-	-	NA;PNT74346;LOC_Os03g45770.2;PAN45817;KXG37893;Zm00001d013620_P003	-
cluster_52172_window_1	587	-	-	Stown_3_contig3349	Sney_3_contig169422	-	-	-	AT4G16700.1;KQK24160;LOC_Os03g01216.1;PVH33387;OQU88222;Zm00001d011827_P001	Phosphatidylserine_decarboxylase_proenzyme_1%2C_mitochondrial_[Source:UniProtKB/Swiss-Prot%3BAcc:Q84V22]
cluster_47241_window_1	43	Salt_2_contig11282	Smar_2_contig49059	-	-	-	Sbak_1_contig35009;Sbak_1_contig29844	Sver_1_contig5071;Sver_1_contig62627	AT2G40730.1;KQK10341;LOC_Os01g60440.1;PAN27836;EES03802;Zm00001d043067_P016	Kinase_family_with_ARM_repeat_domain-containing_protein_[Source:UniProtKB/TrEMBL%3BAcc:F4II29]
cluster_7351_window_1	1041	-	-	-	-	-	Sbak_1_contig40186	Sver_1_contig8166	NA;NA;LOC_Os01g04680.1;PAN40447;NA;Zm00001d002074_P001	-
cluster_7352_window_1	574	-	-	-	-	-	Sbak_1_contig24753;Sbak_1_contig29657	Sver_1_contig53562	AT1G02260.1;KQK01440;LOC_Os02g57620.1;PAN09022;EES06039;Zm00001d051883_P001	At1g02260_[Source:UniProtKB/TrEMBL%3BAcc:O81915]
cluster_39333_window_1	73	-	Smar_3_contig87717	Stown_3_contig229592	-	Sang_3_contig127305	Sbak_1_contig33144	Sver_1_contig78893;Sver_1_contig86891	NA;NA;NA;PAN16066;EES16664;Zm00001d004053_P033	-
cluster_8058_window_1	123	-	-	Stown_3_contig222141	Sney_3_contig107777	-	-	Sver_1_contig50694	NA;NA;NA;NA;KXG31642;Zm00001d008812_P001	C3H47_C3H_type_transcription_factor__
cluster_8059_window_1	217	-	Smar_3_contig92277	-	-	-	Sbak_1_contig10423	Sver_1_contig65218	AT2G02010.1;KQJ82853;LOC_Os04g37460.1;PAN38353;EES12248;Zm00001d003531_P003	glutamate_decarboxylase_4_[Source:TAIR%3BAcc:AT2G02010]
cluster_8052_window_1	506	Salt_2_contig19988	Smar_2_contig31748	Stown_2_contig255	Sney_3_contig36352	Sang_2_contig49887	Sbak_1_contig33950	Sver_1_contig1460	ATMG00480.1;NA;LOC_Os12g34018.1;PVH38857;NA;ZeamMp081	ATPase_subunit_8_[Source:UniProtKB/TrEMBL%3BAcc:G1C2R4]
cluster_8053_window_1	208	-	-	-	Sney_3_contig82283	-	Sbak_1_contig105001	Sver_1_contig101806	NA;KQJ89787;LOC_Os09g13610.1;PAN11835;KXG35362;Zm00001d005573_P004	PFT1
cluster_8050_window_1	312	Salt_2_contig9144	-	Stown_2_contig22579	-	-	-	Sver_1_contig41026	AT5G46340.1;KQK04690;LOC_Os01g44040.3;PAN17920;EES18756;Zm00001d009693_P001	RWA1_[Source:UniProtKB/TrEMBL%3BAcc:A0A178UNJ7]
cluster_8051_window_1	667	Salt_3_contig144722;Salt_3_contig144723	Smar_3_contig64214	Stown_3_contig25227	Sney_3_contig29883	Sang_3_contig194516	Sbak_1_contig77061	Sver_1_contig53333	AT5G59550.1;KQK22357;LOC_Os03g16480.1;PAN50380;EER95109;Zm00001d028590_P001	zinc_finger_(C3HC4-type_RING_finger)_family_protein_[Source:TAIR%3BAcc:AT5G59550]
cluster_43046_window_1	289	Salt_2_contig14622	-	-	-	Sang_3_contig185895	-	-	NA;NA;LOC_Os02g14520.1;NA;NA;NA	-
cluster_43045_window_1	150	Salt_2_contig10101	Smar_2_contig32176	Stown_2_contig57213	Sney_2_contig37414;Sney_3_contig183124	Sang_2_contig32604;Sang_2_contig57115	Sbak_1_contig102895;Sbak_1_contig56257;Sbak_1_contig56258	Sver_1_contig36673	AT4G10925.1;KQJ84786;LOC_Os01g36940.1;PAN30471;EES03116;Zm00001d011145_P001	F-box_protein_SKIP8_[Source:UniProtKB/Swiss-Prot%3BAcc:Q93YV9]
cluster_43043_window_2	215	Salt_2_contig10423;Salt_2_contig13881;Salt_2_contig5117	Smar_2_contig54366;Smar_2_contig43994	Stown_2_contig53026;Stown_2_contig54758	Sney_2_contig14854;Sney_2_contig53267	Sang_3_contig216607;Sang_3_contig97612	Sbak_1_contig43539;Sbak_1_contig90667;Sbak_1_contig90666;Sbak_1_contig94228	Sver_1_contig62710	AT3G14770.1;KQK08222;LOC_Os01g36070.1;PAN30547;KXG32677;Zm00001d043735_P001	Bidirectional_sugar_transporter_SWEET_[Source:UniProtKB/TrEMBL%3BAcc:A0A178VM79]
cluster_43042_window_1	38	Salt_2_contig33675	-	Stown_2_contig26165	Sney_2_contig14989	Sang_2_contig1142	-	-	AT5G24090.1;KQK20132;LOC_Os07g19040.1;PVH63769;OQU88870;Zm00001d042768_P001	Acidic_endochitinase_[Source:UniProtKB/Swiss-Prot%3BAcc:P19172]
cluster_43041_window_1	2316	-	-	Stown_3_contig229816	Sney_3_contig208412	-	-	-	ATMG01250.1;PNT77753;LOC_Os12g23770.1;PVH39103;OQU79407;Zm00001d010546_P008	Uncharacterized_mitochondrial_protein_AtMg01250_[Source:UniProtKB/Swiss-Prot%3BAcc:P92555]
cluster_43049_window_1	113	-	-	Stown_3_contig169763	-	Sang_3_contig52812	-	-	AT3G28730.1;KQK07178;LOC_Os05g08970.1;PAN32637;EES02337;Zm00001d008847_P002	FACT_complex_subunit_SSRP1_[Source:UniProtKB/TrEMBL%3BAcc:A0A178VCP0]
cluster_43048_window_1	104	Salt_2_contig32910	-	-	Sney_2_contig56904	Sang_3_contig72797	-	-	AT5G53460.1;KQK09208;LOC_Os01g48960.1;PAN29153;KXG22508;Zm00001d043845_P024	Glutamate_synthase_1_[NADH]%2C_chloroplastic_[Source:UniProtKB/Swiss-Prot%3BAcc:Q9LV03]
cluster_48689_window_1	151	-	Smar_2_contig26130	Stown_2_contig5972	-	Sang_2_contig36637	-	-	NA;NA;NA;PVH34277;EES09724;NA	-
cluster_31345_window_6	222	Salt_2_contig41667	Smar_2_contig50322;Smar_2_contig34941	Stown_2_contig1340	Sney_2_contig16070;Sney_2_contig57418;Sney_3_contig75394;Sney_3_contig23085	Sang_2_contig57900;Sang_3_contig177716;Sang_3_contig157530	Sbak_1_contig14405;Sbak_1_contig79644	Sver_1_contig68794	NA;KQJ91920;LOC_Os08g10440.1;PAN21413;KXG24189;Zm00001d017954_P001	NBS-LRR_disease_resistance_protein
cluster_31341_window_2	115	Salt_3_contig37509	Smar_3_contig132269	Stown_3_contig91865	Sney_3_contig193457	Sang_3_contig232861	Sbak_1_contig71239;Sbak_1_contig53578	Sver_1_contig53744;Sver_1_contig71158	AT3G57450.1;KQK13350;LOC_Os03g52410.1;PAN45174;OQU91042;Zm00001d013333_P001	At3g57450_[Source:UniProtKB/TrEMBL%3BAcc:Q9SCM7]
cluster_31342_window_1	315	-	-	-	-	-	Sbak_1_contig64222	Sver_1_contig9362	NA;KQK24038;LOC_Os03g02160.2;PVH33359;EER95651;Zm00001d048510_P017	Zinc_finger_CCCH_domain-containing_protein_19
cluster_46201_window_2	85	-	Smar_2_contig33030	Stown_2_contig15100	Sney_3_contig95227	-	Sbak_1_contig94618	-	AT5G50920.1;PNT68694;LOC_Os04g32560.1;PAN37882;EES12052;Zm00001d043982_P037	Chaperone_protein_ClpC1%2C_chloroplastic_[Source:UniProtKB/Swiss-Prot%3BAcc:Q9FI56]
cluster_40112_window_1	121	Salt_3_contig109477	Smar_3_contig58025	Stown_3_contig494	Sney_3_contig32858	Sang_3_contig243809	Sbak_1_contig85749	Sver_1_contig50400	AT3G55740.1;KQK21267;LOC_Os01g68050.2;PAN26958;EES01933;Zm00001d042438_P001	Proline_transporter_2_[Source:UniProtKB/Swiss-Prot%3BAcc:P92962]
cluster_31349_window_1	240	Salt_3_contig118085	Smar_3_contig17509;Smar_3_contig14969	Stown_3_contig44398	Sney_3_contig136156	Sang_3_contig79701	-	Sver_1_contig35222	NA;KQJ83005;LOC_Os04g38950.3;PAN38556;KXG26483;Zm00001d003395_P001	_anthranilate_synthase_homolog1
cluster_31348_window_1	463	-	Smar_3_contig25572	Stown_3_contig174940	Sney_3_contig3019	Sang_3_contig102238	-	-	NA;PNT70233;LOC_Os01g13870.1;PAN50854;EES02160;Zm00001d052090_P001	Putative_DUF1618_domain_containing_family_protein__
cluster_5135_window_1	499	Salt_3_contig117082	-	-	-	Sang_3_contig248228	-	-	NA;NA;LOC_Os12g23110.1;NA;NA;NA	-
cluster_33273_window_1	226	Salt_3_contig141081;Salt_2_contig40534;Salt_2_contig21196;Salt_2_contig40071	Smar_2_contig44097;Smar_2_contig42478;Smar_2_contig60436	Stown_2_contig20221	Sney_2_contig730;Sney_2_contig60867;Sney_2_contig14819	Sang_3_contig84284;Sang_2_contig33316	Sbak_1_contig70567;Sbak_1_contig31656	Sver_1_contig34477	NA;KQK06710;LOC_Os08g36890.1;PUV26806;OQU76441;Zm00001d016796_P002	-
cluster_49712_window_2	1303	Salt_2_contig41561	Smar_2_contig58676	Stown_2_contig20891	Sney_3_contig98178;Sney_2_contig31144	Sang_2_contig323	Sbak_1_contig94112	Sver_1_contig43721;Sver_1_contig47767	AT5G55390.3;KQJ89689;LOC_Os08g24946.1;PAN34690;OQU89164;Zm00001d019949_P001	Protein_ENHANCED_DOWNY_MILDEW_2_[Source:UniProtKB/Swiss-Prot%3BAcc:F4K3G5]
cluster_33276_window_1	249	-	-	Stown_3_contig26846	Sney_3_contig178723	-	-	-	NA;NA;NA;PAN13466;OQU89801;Zm00001d021263_P001	Heat_stress_transcription_factor_B-2b
cluster_33275_window_1	308	Salt_2_contig17250;Salt_2_contig41277	Smar_2_contig34222	Stown_3_contig84406;Stown_2_contig50982	Sney_2_contig48184	-	Sbak_1_contig103047	Sver_1_contig66059	AT3G43230.1;KQK15136;LOC_Os07g42500.1;PAN14825;OQU90261;Zm00001d022148_P001	RING/FYVE/PHD-type_zinc_finger_family_protein_[Source:UniProtKB/TrEMBL%3BAcc:Q9LXL1]
cluster_49716_window_1	231	Salt_3_contig155037;Salt_2_contig22990	Smar_2_contig38121;Smar_3_contig20491	Stown_2_contig38045	Sney_2_contig37984	Sang_2_contig24633;Sang_3_contig199232	Sbak_1_contig93751	Sver_1_contig59389	NA;KQK12723;LOC_Os07g07646.1;PAN09647;KXG34485;Zm00001d018906_P001	-
cluster_49719_window_1	420	Salt_3_contig4586	Smar_3_contig151658	Stown_3_contig40864	Sney_3_contig37960	Sang_3_contig21984	Sbak_1_contig61929	Sver_1_contig40440	AT3G55120.1;KQK12452;LOC_Os03g60509.2;PAN44296;EER90629;Zm00001d034635_P001	Chalcone--flavonone_isomerase_1_[Source:UniProtKB/Swiss-Prot%3BAcc:P41088]
cluster_33279_window_1	332	Salt_3_contig66823;Salt_3_contig2968	Smar_3_contig57530;Smar_3_contig126492	Stown_3_contig169133;Stown_3_contig207429	Sney_3_contig169098;Sney_3_contig44547	Sang_3_contig144862;Sang_3_contig58943	Sbak_1_contig22692;Sbak_1_contig95675	Sver_1_contig7257;Sver_1_contig29038;Sver_1_contig44856	AT2G05940.1;KQK19114;LOC_Os06g10160.1;PAN25286;EER89389;Zm00001d044995_P001	Serine/threonine-protein_kinase_RIPK_[Source:UniProtKB/Swiss-Prot%3BAcc:Q9ZUF4]
cluster_33278_window_2	238	Salt_2_contig6106	Smar_2_contig57820	Stown_3_contig82450;Stown_2_contig56661	Sney_2_contig43791	Sang_3_contig106570;Sang_2_contig222	Sbak_1_contig90580;Sbak_1_contig90581;Sbak_1_contig90287	Sver_1_contig1215	AT3G55730.1;KQK10590;LOC_Os01g63160.1;PAN27574;OQU87862;Zm00001d012379_P002	MYB_transcription_factor-like_protein_[Source:UniProtKB/TrEMBL%3BAcc:Q9LDW5]
cluster_48683_window_1	437	-	-	-	-	-	Sbak_1_contig25159	Sver_1_contig67571	AT1G43670.1;KQK06044;LOC_Os01g64660.4;PAN19299;KXG22100;Zm00001d010172_P005	Fructose-1%2C6-bisphosphatase%2C_cytosolic_[Source:UniProtKB/Swiss-Prot%3BAcc:Q9MA79]
cluster_48684_window_1	81	Salt_2_contig21682	-	-	-	-	-	Sver_1_contig91157	NA;KQK13757;LOC_Os03g48030.1;PAN45656;EER91068;Zm00001d033543_P001	Integral_membrane_HPP_family_protein
cluster_5546_window_1	113	-	-	-	Sney_3_contig6968	Sang_3_contig141103	-	Sver_1_contig23990	AT4G38190.1;KQK15835;LOC_Os07g36750.1;PAN14387;KXG36451;Zm00001d021736_P001	Cellulose_synthase-like_protein_D4_[Source:UniProtKB/Swiss-Prot%3BAcc:Q9SZL9]
cluster_31693_window_3	272	Salt_3_contig161277	Smar_3_contig115148;Smar_3_contig160700	Stown_3_contig227798;Stown_3_contig24449;Stown_3_contig748;Stown_3_contig225562	Sney_3_contig120155;Sney_3_contig207817	Sang_3_contig121802	Sbak_1_contig10634;Sbak_1_contig63332	Sver_1_contig12645;Sver_1_contig12646;Sver_1_contig12647	AT3G12500.1;KQK16673;LOC_Os03g04060.1;PAN48691;EER95563;Zm00001d027525_P001	Basic_endochitinase_B_[Source:UniProtKB/Swiss-Prot%3BAcc:P19171]
cluster_31691_window_1	182	-	Smar_3_contig151096	-	-	Sang_3_contig234551	Sbak_1_contig5072	-	AT5G60410.3;KQJ92612;LOC_Os03g50980.1;PAN17021;KXG22755;Zm00001d044602_P001	DNA-binding_protein_with_MIZ/SP-RING_zinc_finger%2C_PHD-finger_and_SAP_domain_[Source:TAIR%3BAcc:AT5G60410]
cluster_31690_window_1	519	-	Smar_3_contig9673	Stown_3_contig1986	-	Sang_3_contig11471	Sbak_1_contig31253	Sver_1_contig38581	AT4G30370.1;PNT66015;LOC_Os02g08200.1;PAN08174;OQU84487;Zm00001d015475_P001	RING-H2_finger_protein_ATL14_[Source:UniProtKB/Swiss-Prot%3BAcc:Q9M0C3]
cluster_31697_window_5	198	Salt_2_contig35095;Salt_2_contig21646	Smar_2_contig22008	Stown_2_contig8635;Stown_2_contig13911	Sney_2_contig23389;Sney_2_contig57076	Sang_2_contig35209	Sbak_1_contig44288	Sver_1_contig15570	AT4G29990.1;PNT62482;LOC_Os12g37980.1;PVH63071;OQU79367;Zm00001d041574_P001	Leucine-rich_repeat_transmembrane_protein_kinase_protein_[Source:UniProtKB/TrEMBL%3BAcc:Q9SZV2]
cluster_31696_window_1	221	Salt_2_contig23988;Salt_2_contig36100	-	Stown_2_contig8877	Sney_3_contig63239	Sang_2_contig22588	Sbak_1_contig97860	Sver_1_contig94026;Sver_1_contig94025	NA;NA;NA;NA;KXG27941;NA	-
cluster_5479_window_1	123	Salt_3_contig128973	Smar_3_contig90147	-	Sney_3_contig121053	Sang_3_contig118493	-	-	AT3G46780.1;KQK06829;LOC_Os05g22614.3;PAN34902;NA;Zm00001d009877_P001	Protein_PLASTID_TRANSCRIPTIONALLY_ACTIVE_16%2C_chloroplastic_[Source:UniProtKB/Swiss-Prot%3BAcc:Q9STF2]
cluster_31694_window_9	420	Salt_2_contig8041	Smar_2_contig58362	Stown_2_contig50867	Sney_3_contig27688;Sney_2_contig30415	Sang_2_contig50876	Sbak_1_contig68402	Sver_1_contig93180;Sver_1_contig78070;Sver_1_contig52260	AT3G20860.1;KQK00098;LOC_Os02g37830.2;PAN06767;EES07068;Zm00001d017042_P001	Serine/threonine-protein_kinase_Nek6_[Source:UniProtKB/Swiss-Prot%3BAcc:Q9LT35]
cluster_5476_window_3	216	Salt_2_contig16459	Smar_3_contig88965	Stown_3_contig160192	Sney_3_contig68417;Sney_3_contig96688;Sney_3_contig17521	Sang_2_contig49733;Sang_3_contig242615	Sbak_1_contig18246	Sver_1_contig37262	AT4G29090.1;PNT70933;LOC_Os12g43060.1;PAN13706;OQU92742;Zm00001d016224_P001	Putative_reverse_transcriptase/RNA-dependent_DNA_polymerase_[Source:UniProtKB/TrEMBL%3BAcc:Q9SZD8]
cluster_31699_window_1	224	-	-	Stown_2_contig15770	Sney_3_contig156677	-	-	-	AT2G35920.2;KQJ97041;LOC_Os10g33275.2;PVH31757;KXG38358;Zm00001d032735_P001	RNA_helicase_family_protein_[Source:TAIR%3BAcc:AT2G35920]
cluster_31698_window_1	680	-	-	-	-	-	Sbak_1_contig51149	Sver_1_contig23934	AT2G36530.1;KQK19957;LOC_Os06g04510.1;PAN25938;KXG19230;Zm00001d045431_P001	LOS2_[Source:UniProtKB/TrEMBL%3BAcc:A0A178VT47]
cluster_5473_window_1	166	-	-	-	-	Sang_3_contig146064	Sbak_1_contig68181	-	AT4G38620.1;PNT65032;LOC_Os01g65370.1;PAN41523;EES16743;Zm00001d041853_P001	Transcription_repressor_MYB4_[Source:UniProtKB/Swiss-Prot%3BAcc:Q9SZP1]
cluster_5472_window_1	123	Salt_3_contig98513	-	-	-	Sang_3_contig27629	-	-	AT1G10170.2;PNT76112;LOC_Os06g14190.1;PVH48210;OQU86004;Zm00001d044726_P001	NF-X-like_1_[Source:TAIR%3BAcc:AT1G10170]
cluster_5471_window_1	341	-	-	Stown_2_contig20171	-	Sang_2_contig21117	-	Sver_1_contig77283	AT3G13080.2;KQK02258;LOC_Os02g18700.1;PAN09539;KXG40096;Zm00001d020666_P020	MRP3_[Source:UniProtKB/TrEMBL%3BAcc:A0A178VHA7]
cluster_5470_window_1	203	-	-	Stown_2_contig24223	Sney_2_contig1420	Sang_2_contig10833	-	-	AT2G25010.1;NA;LOC_Os07g32412.2;NA;NA;Zm00001d006457_P004	Protein_MAIN-LIKE_1_[Source:UniProtKB/Swiss-Prot%3BAcc:Q9SK32]
cluster_30560_window_1	485	Salt_2_contig40003	Smar_2_contig53930	Stown_2_contig53943	Sney_2_contig60607	Sang_2_contig12901	Sbak_1_contig14938	Sver_1_contig26145;Sver_1_contig26149	AT5G49580.2;KQK12300;LOC_Os03g61730.1;PAN44186;KXG37211;Zm00001d012913_P009	Chaperone_DnaJ-domain_superfamily_protein_[Source:UniProtKB/TrEMBL%3BAcc:Q9FGY8]
cluster_30566_window_1	184	-	-	-	Sney_3_contig133445	Sang_2_contig44608	-	-	AT2G26420.2;KQK13571;LOC_Os03g49800.1;PAN45465;EER91019;Zm00001d013469_P004	1-phosphatidylinositol-4-phosphate_5-kinase_3_[Source:TAIR%3BAcc:AT2G26420]
cluster_30567_window_3	624	Salt_3_contig108358;Salt_2_contig6350	Smar_3_contig152200;Smar_2_contig21534;Smar_2_contig46668	Stown_2_contig53533	Sney_3_contig93875;Sney_2_contig30427	Sang_2_contig55518	Sbak_1_contig45269	Sver_1_contig41465	AT1G17820.1;KQK01564;LOC_Os02g58110.1;PAN09075;KXG31404;Zm00001d051854_P003	At1g17820_[Source:UniProtKB/TrEMBL%3BAcc:Q8L7M7]
cluster_30564_window_1	224	Salt_2_contig1156;Salt_3_contig59940	Smar_3_contig127351	Stown_3_contig113066	Sney_2_contig57410;Sney_3_contig47747	-	Sbak_1_contig59672;Sbak_1_contig52317;Sbak_1_contig58864;Sbak_1_contig58863	Sver_1_contig41799;Sver_1_contig41801	AT4G08350.1;KQK19065;LOC_Os06g10620.1;PAN25245;EER88041;Zm00001d044971_P014	Putative_transcription_elongation_factor_SPT5_homolog_1_[Source:UniProtKB/Swiss-Prot%3BAcc:Q9STN3]
cluster_33181_window_1	296	-	Smar_3_contig42254	Stown_2_contig35040	Sney_2_contig63170	Sang_2_contig56323	Sbak_1_contig91383	Sver_1_contig18531;Sver_1_contig18527	AT5G39990.1;KQK22324;LOC_Os03g16890.1;PAN50331;EER92467;Zm00001d047801_P001	Beta-glucuronosyltransferase_GlcAT14A_[Source:UniProtKB/Swiss-Prot%3BAcc:Q9FLD7]
cluster_33180_window_1	1097	Salt_2_contig19385;Salt_2_contig31483	Smar_2_contig55132	Stown_2_contig53598	Sney_2_contig9896	Sang_2_contig57306;Sang_2_contig57305	Sbak_1_contig14998	Sver_1_contig47624;Sver_1_contig12620	AT4G31480.4;KQK03974;LOC_Os11g07280.1;PAN31267;KXG32292;Zm00001d008218_P010	Coatomer%2C_beta_subunit_[Source:TAIR%3BAcc:AT4G31480]
cluster_30568_window_1	97	Salt_3_contig101303	Smar_3_contig14112;Smar_3_contig117945	Stown_3_contig182852	Sney_3_contig80999;Sney_3_contig138722	Sang_3_contig243955;Sang_2_contig26024	Sbak_1_contig7682	Sver_1_contig82673	AT3G10610.1;KQJ97147;LOC_Os10g27190.1;PVH33072;EER88019;Zm00001d045000_P001	40S_ribosomal_protein_S17-3_[Source:UniProtKB/Swiss-Prot%3BAcc:Q9SQZ1]
cluster_30569_window_2	123	Salt_3_contig2224	Smar_3_contig12450	Stown_3_contig132779	Sney_3_contig171986	Sang_3_contig228021	Sbak_1_contig29796	Sver_1_contig81310	AT2G34930.1;PNT66910;LOC_Os11g35840.1;PVH34590;OQU80113;Zm00001d039567_P001	Disease_resistance_family_protein_/_LRR_family_protein_[Source:UniProtKB/TrEMBL%3BAcc:O64757]
cluster_33185_window_1	295	-	Smar_3_contig116347	-	-	Sang_3_contig161025	-	-	NA;KQK19797;LOC_Os06g02480.1;PAN26115;EER89081;Zm00001d035957_P001	expressed_protein
cluster_33184_window_1	211	Salt_3_contig10927	Smar_3_contig2864	-	Sney_3_contig99387	Sang_3_contig142639	-	-	NA;KQJ92874;LOC_Os11g03890.1;PAN17913;OQU78503;Zm00001d009695_P001	RNA_recognition_motif_containing_protein
cluster_33186_window_1	444	-	Smar_2_contig22623	-	Sney_2_contig369	-	-	-	NA;KQJ81954;LOC_Os04g15790.1;NA;KXG25917;Zm00001d004132_P001	eukaryotic_aspartyl_protease_domain_containing_protein,_expressed
cluster_3147_window_1	494	Salt_2_contig15123	Smar_2_contig58461	Stown_2_contig34898	Sney_2_contig15271	Sang_2_contig36488	Sbak_1_contig53148;Sbak_1_contig61566	Sver_1_contig75723	AT5G32440.1;KQK16754;LOC_Os09g03090.1;PAN11587;EER90099;Zm00001d046602_P002	Ubiquitin_system_component_Cue_protein_[Source:UniProtKB/TrEMBL%3BAcc:F4KED5]
cluster_3146_window_1	15	Salt_3_contig62128	Smar_3_contig156670	Stown_3_contig11822	Sney_3_contig6406	Sang_3_contig51435	Sbak_1_contig45146	Sver_1_contig22587	AT2G37900.2;KQK12399;LOC_Os03g60850.1;PAN44249;EER90615;Zm00001d012953_P001	Protein_NRT1/_PTR_FAMILY_5.6_[Source:UniProtKB/Swiss-Prot%3BAcc:P0CI03]
cluster_3141_window_1	312	Salt_2_contig41675	Smar_2_contig7893	Stown_2_contig55645	Sney_2_contig5806	Sang_2_contig38481	Sbak_1_contig9050;Sbak_1_contig105882	Sver_1_contig37913	AT5G53170.1;KQK08758;LOC_Os01g43150.1;PAN29654;KXG32912;Zm00001d011366_P002	ATP-dependent_zinc_metalloprotease_FTSH_11%2C_chloroplastic/mitochondrial_[Source:UniProtKB/Swiss-Prot%3BAcc:Q9FGM0]
cluster_3140_window_1	46	Salt_2_contig36043;Salt_3_contig9149	Smar_2_contig59500;Smar_3_contig139078	Stown_2_contig6804	Sney_2_contig44497	Sang_3_contig50232;Sang_2_contig1536	Sbak_1_contig17762	-	AT2G14880.1;KQJ86612;LOC_Os12g32280.1;PAN21121;EES17082;Zm00001d035321_P001	Expressed_protein_[Source:UniProtKB/TrEMBL%3BAcc:O82326]
cluster_3143_window_1	197	-	Smar_3_contig30277	Stown_3_contig51100;Stown_3_contig60000	Sney_3_contig161303;Sney_2_contig30035	Sang_3_contig168207	-	-	AT1G48830.2;KQK22091;LOC_Os03g18580.1;PAN50114;KXG39564;Zm00001d047707_P001	40S_ribosomal_protein_S7_[Source:UniProtKB/TrEMBL%3BAcc:A0A178WGF0]
cluster_3142_window_1	359	-	Smar_3_contig24670	-	Sney_3_contig14767	-	-	-	AT3G20970.2;KQK07399;LOC_Os05g06330.1;PAN17349;EES17749;Zm00001d009849_P003	NifU-like_protein_4%2C_mitochondrial_[Source:UniProtKB/Swiss-Prot%3BAcc:Q9LIG6]
cluster_37690_window_1	121	-	-	-	-	Sang_3_contig190242	Sbak_1_contig89359;Sbak_1_contig75286	-	NA;NA;LOC_Os12g06340.2;PAN41415;EES09309;Zm00001d053151_P001	Putative_POX_domain/homeobox_DNA-binding_domain_family_protein__
cluster_37693_window_1	680	Salt_3_contig91249	-	Stown_3_contig2547	Sney_3_contig174428	Sang_3_contig217560	Sbak_1_contig67141	Sver_1_contig38904	AT3G62160.1;KQK07668;LOC_Os05g04584.1;PAN17165;EES17668;Zm00001d024763_P001	At3g62160_[Source:UniProtKB/TrEMBL%3BAcc:Q9M1Q8]
cluster_3149_window_1	600	Salt_3_contig81875	Smar_3_contig151503	Stown_3_contig143951	Sney_3_contig16286	Sang_3_contig131201	Sbak_1_contig65045	Sver_1_contig8897	NA;KQK20390;LOC_Os07g02890.1;PAN35517;EES15051;Zm00001d008212_P003	-
cluster_37694_window_1	428	Salt_3_contig51545	Smar_3_contig35117	Stown_3_contig41400;Stown_3_contig231040	Sney_3_contig22972	Sang_3_contig161572	Sbak_1_contig56379	Sver_1_contig68406	AT2G36020.1;KQJ92174;LOC_Os12g06180.1;PAN16088;EES15698;Zm00001d023459_P001	HVA22-like_protein_[Source:UniProtKB/TrEMBL%3BAcc:Q1PEW5]
cluster_37697_window_1	496	Salt_3_contig163251	-	Stown_2_contig16722	-	Sang_3_contig88343	-	-	AT1G65920.2;KQJ84205;LOC_Os04g49430.1;PAN39756;KXG26989;Zm00001d002544_P004	F12P19.9_protein_[Source:UniProtKB/TrEMBL%3BAcc:Q9SRZ7]
cluster_37696_window_1	511	-	Smar_3_contig103723	-	Sney_3_contig6734	-	-	-	AT5G19460.1;KQJ89816;LOC_Os09g15340.1;PVH64280;KXG35412;Zm00001d020086_P001	Nudix_hydrolase_20%2C_chloroplastic_[Source:UniProtKB/Swiss-Prot%3BAcc:Q8VXZ0]
cluster_19475_window_1	296	Salt_2_contig9488	Smar_2_contig12530	Stown_2_contig10957	Sney_2_contig31594	Sang_2_contig45363	Sbak_1_contig80595	-	AT1G29395.1;KQK04839;LOC_Os05g49170.1;PAN18101;EES19960;Zm00001d039039_P005	Cold-regulated_413_inner_membrane_protein_1%2C_chloroplastic_[Source:UniProtKB/Swiss-Prot%3BAcc:Q94AL8]
cluster_19477_window_1	295	-	-	Stown_3_contig127808	-	Sang_3_contig78834	-	-	NA;NA;LOC_Os01g07700.2;PAN32480;NA;NA	-
cluster_19476_window_1	219	Salt_2_contig7858	-	-	Sney_2_contig16293	Sang_3_contig114853	-	-	AT4G03340.2;KQJ95041;LOC_Os08g04790.1;PAN33489;OQU79860;Zm00001d024646_P001	Core-2/I-branching_beta-1%2C6-N-acetylglucosaminyltransferase_family_protein_[Source:UniProtKB/TrEMBL%3BAcc:Q9ZQZ7]
cluster_40533_window_2	249	Salt_3_contig150909	Smar_3_contig68586	-	Sney_3_contig87910	-	Sbak_1_contig9136	Sver_1_contig47228	-	-
cluster_40530_window_1	385	Salt_2_contig13163	Smar_2_contig31482	Stown_2_contig2746	Sney_2_contig50504	Sang_2_contig16085	Sbak_1_contig105296;Sbak_1_contig60728	Sver_1_contig101833	AT2G34090.1;KQK08710;LOC_Os01g42800.1;PAN29720;EES03271;Zm00001d044468_P004	maternal_effect_embryo_arrest_18_[Source:TAIR%3BAcc:AT2G34090]
cluster_9430_window_1	616	Salt_3_contig161633	-	-	-	Sang_3_contig247016	Sbak_1_contig106111	Sver_1_contig37612	AT1G69910.1;KQK12643;LOC_Os03g58750.1;PAN44492;EER93266;Zm00001d034495_P001	LEAF_RUST_10_DISEASE-RESISTANCE_LOCUS_RECEPTOR-LIKE_PROTEIN_KINASE-like_1.5_[Source:UniProtKB/Swiss-Prot%3BAcc:F4I3V3]
cluster_19479_window_1	494	Salt_3_contig90020	-	-	-	Sang_3_contig207758	-	-	NA;KQJ82835;NA;PAN38295;EES10858;Zm00001d003589_P002	_ypt_homolog1
cluster_19478_window_1	98	-	-	-	Sney_2_contig32886	Sang_3_contig232894	-	-	NA;PNT62674;LOC_Os12g31840.1;PAN21101;EES16019;Zm00001d023721_P001	ZOS12-05_-_C2H2_zinc_finger_protein,_expressed
cluster_40538_window_1	467	Salt_3_contig63471;Salt_2_contig23953	Smar_2_contig56665;Smar_2_contig14778	Stown_2_contig22502;Stown_3_contig204658	Sney_2_contig38447	Sang_2_contig11030;Sang_2_contig43081	Sbak_1_contig95280	Sver_1_contig85587	NA;PNT68736;LOC_Os02g32590.1;PAN06273;EES06898;Zm00001d016674_P001	HSF-type_DNA-binding_domain_containing_protein,_expressed
cluster_40539_window_1	589	-	Smar_3_contig51326	Stown_3_contig49648	Sney_3_contig95816	Sang_3_contig248640	-	-	AT3G04710.2;PNT62623;LOC_Os12g40770.1;PVH63185;OQU79517;Zm00001d030982_P001	Ankyrin_repeat_family_protein_[Source:UniProtKB/TrEMBL%3BAcc:F4J4V1]
cluster_17211_window_1	245	Salt_3_contig7549	-	Stown_3_contig185208	Sney_3_contig49495	Sang_3_contig237885	Sbak_1_contig83699	Sver_1_contig22044	AT2G22170.1;KQK01860;LOC_Os10g21670.1;PAN08210;EES07232;Zm00001d052224_P001	PLAT_domain-containing_protein_2_[Source:UniProtKB/Swiss-Prot%3BAcc:Q9SIE7]
cluster_9438_window_1	94	-	Smar_3_contig108724	Stown_3_contig159711	Sney_3_contig9295	Sang_3_contig160411	-	-	NA;KQJ91147;LOC_Os09g35960.1;PAN13480;EER97077;Zm00001d021240_P001	TBC_domain_containing_protein,_expressed
cluster_32582_window_1	247	-	-	-	Sney_3_contig67527	Sang_3_contig196799	-	-	NA;KQJ97271;LOC_Os10g35190.1;PVH31672;EER94013;Zm00001d013962_P003	ZOS10-06_-_C2H2_zinc_finger_protein,_expressed
cluster_32580_window_1	576	Salt_2_contig21151	Smar_2_contig1706;Smar_2_contig3712	Stown_2_contig23280;Stown_2_contig32087	Sney_2_contig6306;Sney_2_contig19114	Sang_2_contig26186	Sbak_1_contig26674;Sbak_1_contig75600;Sbak_1_contig91184	Sver_1_contig77659;Sver_1_contig19499	AT4G17530.1;KQK08121;LOC_Os05g01490.1;PAN16780;EES18842;Zm00001d035741_P002	RAB1C_[Source:UniProtKB/TrEMBL%3BAcc:A0A178USY3]
cluster_32586_window_1	347	Salt_3_contig126165;Salt_3_contig46256	Smar_3_contig44096	Stown_2_contig47637;Stown_3_contig161164	Sney_2_contig53622	Sang_2_contig26889;Sang_2_contig55724	Sbak_1_contig107007;Sbak_1_contig86061;Sbak_1_contig54685;Sbak_1_contig96302	Sver_1_contig53341;Sver_1_contig90011	NA;KQK21138;LOC_Os07g02590.2;PVH63342;EER95768;Zm00001d019361_P001	-
cluster_32587_window_1	170	-	-	-	Sney_2_contig18109	Sang_2_contig11841	-	-	AT1G45180.2;KQK09281;LOC_Os01g49770.2;PAN29049;OQU87370;Zm00001d011636_P001	F27F5.26_[Source:UniProtKB/TrEMBL%3BAcc:Q9MAJ1]
cluster_32584_window_1	181	-	-	Stown_3_contig18266	-	Sang_2_contig46847	-	-	NA;KQJ93139;LOC_Os02g03940.1;PAN03870;OQU84307;Zm00001d053987_P001	Uncharacterised_conserved_protein_(UCP030365)
cluster_32585_window_1	857	Salt_2_contig33635;Salt_3_contig161077;Salt_2_contig783	Smar_2_contig36130;Smar_2_contig12002;Smar_3_contig109669	Stown_2_contig31311;Stown_2_contig24850	Sney_2_contig15635;Sney_2_contig58926;Sney_3_contig156801;Sney_2_contig39313	Sang_2_contig43820;Sang_2_contig30856	Sbak_1_contig99526;Sbak_1_contig101212;Sbak_1_contig72700;Sbak_1_contig79636;Sbak_1_contig3001	Sver_1_contig96739;Sver_1_contig96742	AT5G64460.4;KQJ81702;LOC_Os04g01230.2;PAN36832;KXG25756;Zm00001d004552_P006	Phosphoglycerate_mutase-like_protein_1_[Source:UniProtKB/Swiss-Prot%3BAcc:Q9FGF0]
cluster_39476_window_1	298	Salt_2_contig43844	-	Stown_2_contig29767	-	-	Sbak_1_contig57688	-	NA;PNT77711;LOC_Os10g10490.1;PVH38547;OQU85471;Zm00001d016155_P001	Putative_callose_synthase_8
cluster_37035_window_1	791	Salt_2_contig2232	Smar_2_contig55380	-	-	-	-	-	AT5G47040.1;KQJ91185;LOC_Os09g36300.4;PAN13529;EER99247;Zm00001d006214_P016	Lon_protease_homolog_2%2C_peroxisomal_[Source:UniProtKB/Swiss-Prot%3BAcc:O64948]
cluster_37034_window_1	121	Salt_3_contig48620	Smar_3_contig123324	-	Sney_3_contig30451	-	-	-	AT3G59650.1;KQK23012;LOC_Os03g10930.2;PAN50958;EER89533;Zm00001d048132_P001	Mitochondrial_ribosomal_protein_L51/S25/CI-B8_family_protein_[Source:UniProtKB/TrEMBL%3BAcc:F4J9E4]
[truncated: 40,962 more rows]
